# Supplementary material for: Lysosomal and phagocytic activity is increased in astrocytes during disease progression in the SOD1 G93A mouse model of amyotrophic lateral sclerosis
Source: Front Cell Neurosci. 2015 Oct 15;9:410. doi: 10.3389/fncel.2015.00410 (PMC4606544; doi:10.3389/fncel.2015.00410)
Supplement: Supplementary file 1 [file DataSheet1.XLSX]

## Sheet: 90d
Probe Set ID	Gene Title	Gene Symbol	Functional grouping	Regulation	p	FC. abs.
1450885_at	DNA fragmentation factor, alpha subunit	Dffa	Apoptosis	down	0.00383229	2.57705
1457564_at	DNA fragmentation factor, alpha subunit	Dffa	Apoptosis	down	0.0012591	2.49489
1441057_at	Myosin, heavy polypeptide 10, non-muscle	Myh10	Axonogenesis	down	0.01802	2.01409
1437744_at	SLIT and NTRK-like family, member 4	Slitrk4	Axonogenesis	down	0.0182303	2.26584
1440516_at	SLIT and NTRK-like family, member 4	Slitrk4	Axonogenesis	down	0.010087	2.19606
1424902_at	plexin domain containing 1	Plxdc1	Binding - nucleic acid	down	0.00014	3.46247
1436937_at	RNA binding motif, single stranded interacting protein	Rbms3	Binding (nucleic acid)	down	0.00551126	2.06089
1451173_at	leucine rich repeat containing 49	Lrrc49	Binding (protein)	down	0.000481	2.14895
1459665_s_at	MRV integration site 1	Mrvi1	Calcium	down	0.00396005	2.62492
1425846_a_at	calneuron 1	Caln1	Calcium binding	down	0.0010957	2.22453
1430439_at	multiple C2 domains, transmembrane 1	Mctp1	Calcium binding	down	0.000352	2.77869
1418743_a_at	tescalcin	Tesc	Calcium binding	down	0.00591208	2.23863
1451440_at	chondrolectin	Chodl	Carbohydrate transport	down	0.000182	12.4471
1428642_at	solute carrier family 35, member D3	Slc35d3	Carbohydrate transport	down	0.0146164	2.73052
1418304_at	cadherin-related family member 1	Cdhr1	Cell adhesion	down	0.0370777	2.09341
1423856_at	popeye domain containing 3	Popdc3	Cell adhesion	down	0.00263726	2.61719
1451690_a_at	poliovirus receptor-related 4	Pvrl4	Cell adhesion	down	0.00611991	2.08016
1433587_at	RGM domain family, member B	Rgmb	Cell adhesion	down	0.00928733	2.17097
1438478_a_at	protein phosphatase 3, catalytic subunit, alpha isoform	Ppp3ca	Cell cycle	down	0.000625	2.10295
1433787_at	NEL-like 1 (chicken)	Nell1	Cell growth	down	0.00439916	2.18316
1422533_at	cytochrome P450, family 51	Cyp51	Cholesterol/steroid metabolism	down	0.026352	2.01592
1449038_at	hydroxysteroid 11-beta dehydrogenase 1	Hsd11b1	Cholesterol/steroid metabolism	down	0.00388674	2.31916
1457248_x_at	hydroxysteroid (17-beta) dehydrogenase 7	Hsd17b7	Cholesterol/steroid metabolism	down	0.0071634	2.05083
1454671_at	insulin induced gene 1	Insig1	Cholesterol/steroid metabolism	down	0.000187	2.05054
1436650_at	filamin A interacting protein 1	Filip1	CNS development	down	0.000365	2.01355
1418517_at	Iroquois related homeobox 3 (Drosophila)	Irx3	CNS development	down	0.00207283	2.11919
1420388_at	protease, serine, 12 neurotrypsin (motopsin)	Prss12	CNS development	down	0.00226389	2.56049
1420416_at	sema domain, immunoglobulin domain (Ig), short basic domain, secreted, (semaphorin) 3A	Sema3a	CNS development	down	0.000429	2.48685
1418762_at	CD55 antigen	Cd55	Complement system	down	0.00409017	2.47631
1443906_at	CD55 antigen	Cd55	Complement system	down	0.0114536	2.03915
1444150_at	erythrocyte protein band 4.1	Epb4.1	Cytoskeleton	down	0.0026453	2.35847
1424847_at	neurofilament, heavy polypeptide	Nefh	Cytoskeleton	down	0.00733879	2.00652
1422520_at	neurofilament, medium polypeptide	Nefm	Cytoskeleton	down	0.0176712	2.10399
1434990_at	protein phosphatase 1E (PP2C domain containing)	Ppm1e	Dephosphorylation	down	0.000822	2.00592
1451413_at	calpastatin	Cast	Enzyme inhibitor activity	down	0.00129241	2.02481
1453418_at	collagen, type XXIV, alpha 1	Col24a1	Extracellular matrix	down	0.000336	2.07851
1452968_at	collagen triple helix repeat containing 1	Cthrc1	Extracellular matrix	down	0.00769882	2.05469
1443745_s_at	dentin matrix protein 1	Dmp1	Extracellular matrix	down	0.029123	2.48741
1443746_x_at	dentin matrix protein 1	Dmp1	Extracellular matrix	down	0.0279636	2.48074
1416298_at	matrix metallopeptidase 9	Mmp9	Extracellular matrix	down	0.000453	4.92223
1448291_at	matrix metallopeptidase 9	Mmp9	Extracellular matrix	down	0.00113786	4.31518
1456532_at	platelet-derived growth factor, D polypeptide	Pdgfd	Growth factors	down	0.00225406	2.98366
1454660_at	Rho GTPase activating protein 36	Arhgap36	GTPase	down	0.018751	2.34317
1429028_at	dedicator of cytokinesis 11	Dock11	GTPase	down	0.0104092	2.01257
1447791_s_at	guanine nucleotide binding protein, alpha 14	Gna14	GTPase	down	0.0124136	3.50073
1452004_at	calcitonin/calcitonin-related polypeptide, alpha	Calca	Hormone activity	down	0.0101395	4.36118
1422639_at	calcitonin-related polypeptide, beta	Calcb	Hormone activity	down	0.00557501	2.6244
1419473_a_at	cholecystokinin	Cck	Hormone activity	down	0.0115975	2.11319
1449571_at	thyrotropin releasing hormone receptor	Trhr	Hormone activity	down	0.000632	4.16145
1437502_x_at	CD24a antigen	Cd24a	Immune response	down	0.0016558	3.84033
1448182_a_at	CD24a antigen	Cd24a	Immune response	down	0.00266877	3.63807
1416034_at	CD24a antigen	Cd24a	Immune response	down	0.0242482	3.63715
1427351_s_at	immunoglobulin heavy chain 6 (heavy chain of IgM)	Igh-6	Immune response	down	0.0034056	2.08613
1448160_at	lymphocyte cytosolic protein 1	Lcp1	Immune response	down	0.0193307	2.05456
1449155_at	polymerase (RNA) III (DNA directed) polypeptide G	Polr3g	Immune response	down	0.0270038	2.20843
1426511_at	sushi domain containing 2	Susd2	Immune response	down	0.0013241	2.55195
1419200_at	FXYD domain-containing ion transport regulator 7	Fxyd7	Ion channel activity	down	0.00510331	2.31536
1423365_at	calcium channel, voltage-dependent, T type, alpha 1G subunit	Cacna1g	Ion homeostasis	down	0.0110146	2.15621
1453363_at	calcium channel, voltage-dependent, gamma subunit 2	Cacng2	Ion homeostasis	down	0.01295	2.64848
1449899_at	glutamate receptor, ionotropic, NMDA3B	Grin3b	Ion homeostasis	down	0.00980914	2.18296
1448468_a_at	potassium voltage-gated channel, shaker-related subfamily, beta member 1	Kcnab1	Ion homeostasis	down	0.0130386	2.11581
1428536_at	potassium voltage-gated channel, subfamily G, member 4	Kcng4	Ion homeostasis	down	0.00754265	2.37377
1427426_at	potassium voltage-gated channel, subfamily Q, member 5	Kcnq5	Ion homeostasis	down	0.0245315	2.03732
1418744_s_at	tescalcin	Tesc	Ion homeostasis	down	0.0064674	2.43438
1423653_at	ATPase, Na+/K+ transporting, alpha 1 polypeptide	Atp1a1	Ion transport	down	0.0106671	3.19215
1435920_x_at	ATPase, Na+/K+ transporting, alpha 1 polypeptide	Atp1a1	Ion transport	down	0.0140176	2.53844
1451071_a_at	ATPase, Na+/K+ transporting, alpha 1 polypeptide	Atp1a1	Ion transport	down	0.0167904	2.78143
1423180_at	potassium voltage gated channel, Shab-related subfamily, member 1	Kcnb1	Ion transport	down	0.00378666	2.08114
1452243_at	potassium inwardly-rectifying channel, subfamily J, member 14	Kcnj14	Ion transport	down	0.00124685	3.66285
1455374_at	potassium inwardly-rectifying channel, subfamily J, member 3	Kcnj3	Ion transport	down	0.00236436	2.0939
1457587_at	potassium voltage-gated channel, subfamily Q, member 5	Kcnq5	Ion transport	down	0.00668339	2.25235
1441049_at	hypothetical LOC100504345	LOC100504345	Ion transport	down	0.00547407	2.2831
1438160_x_at	solute carrier organic anion transporter family, member 4a1	Slco4a1	Ion transport	down	0.000327	3.24607
1452050_at	calcium/calmodulin-dependent protein kinase ID	Camk1d	Kinase activity	down	0.000273	2.19289
1455426_at	Eph receptor A3	Epha3	Kinase activity	down	0.0052999	2.09705
1427196_at	WNK lysine deficient protein kinase 4	Wnk4	Kinase activity	down	0.000103	3.79785
1423294_at	mesoderm specific transcript	Mest	Lipid storage	down	0.00518191	3.11517
1433906_at	clavesin 1	Clvs1	Lysosome	down	0.017346	2.01233
1434779_at	cerebellin 2 precursor protein	Cbln2	Membrane function	down	0.00242533	2.43507
1440765_at	Fraser syndrome 1 homolog (human)	Fras1	Membrane function	down	0.00041	2.26357
1438355_at	transmembrane protein 90a	Tmem90a	Membrane function	down	0.000117	5.18684
1458342_at	transmembrane protein 90a	Tmem90a	Membrane function	down	0.000257	3.63922
1439006_x_at	family with sequence similarity 70, member A	Fam70a	Membrane function	down	0.00161801	2.23486
1456596_at	family with sequence similarity 70, member A	Fam70a	Membrane function	down	0.00629596	2.3841
1449012_s_at	fibronectin type III domain containing 4	Fndc4	Membrane function	down	0.00834915	2.03842
1451515_s_at	glycine-N-acyltransferase	Glyat	Metabolism	down	0.00344254	2.75545
1450389_s_at	phosphatidylinositol-4-phosphate 5-kinase, type 1 beta	Pip5k1b	Metabolism	down	0.00244487	2.21446
1456475_s_at	protein kinase, cAMP dependent regulatory, type II beta	Prkar2b	Metabolism	down	0.00061	2.03085
1452328_s_at	praja 2, RING-H2 motif containing	Pja2	Metal ion binding	down	0.0256177	2.03501
1429097_at	ring finger protein 150	Rnf150	Metal ion binding	down	0.0145557	2.04245
1443036_at	zinc finger protein 804A	Zfp804a	Metal ion binding	down	0.0152188	2.01612
1457361_at	zinc finger protein 804A	Zfp804a	Metal ion binding	down	0.0117136	2.25189
1456138_at	LY6/PLAUR domain containing 6	Lypd6	Unknown	down	0.00053	2.09949
1439627_at	zinc finger protein of the cerebellum 1	Zic1	Neurodevelopment	down	0.0275666	2.02139
1418332_a_at	ATP/GTP binding protein 1	Agtpbp1	Neurodevelopment	down	0.00155028	2.04049
1434759_at	leucine rich repeat transmembrane neuronal 3	Lrrtm3	Neurodevelopment	down	0.0232641	2.25915
1456524_at	neuregulin 1	Nrg1	Neurodevelopment	down	0.0096061	2.2755
1449921_s_at	copine VI	Cpne6	Neurotransmission	down	0.0043918	2.03673
1435687_at	synaptic vesicle glycoprotein 2 b	Sv2b	Neurotransmission	down	0.00378227	2.31067
1427286_at	DNA segment, Chr 11, Brigham & Women's Genetics 0517 expressed	D11Bwg0517e	Binding (nucleic acid)	down	0.0049056	2.33483
1434049_at	ectonucleoside triphosphate diphosphohydrolase 3	Entpd3	Nucleoside metabolic process	down	0.00226876	2.15851
1424426_at	methylthioadenosine phosphorylase	Mtap	Nucleoside metabolic process	down	0.02498	2.05016
1440815_x_at	predicted gene 8267	Gm8267	Unknown	down	0.0243511	2.19743
1437268_at	LanC lantibiotic synthetase component C-like 3 (bacterial)	Lancl3	Unknown	down	0.0356707	2.06311
1449123_at	inter-alpha trypsin inhibitor, heavy chain 3	Itih3	Peptidase inhibitor	down	0.010168	2.13353
1418412_at	tumor protein D52-like 1	Tpd52l1	Programmed Cell death	down	0.0011897	3.08422
1435204_at	protein arginine N-methyltransferase 8	Prmt8	Protein methylation	down	0.00202464	2.52406
1437762_at	RAB39, member RAS oncogene family	Rab39	Protein transport	down	0.0117948	2.12299
1422583_at	RAB3B, member RAS oncogene family	Rab3b	Protein transport	down	0.00797792	2.53
1419740_at	phosphodiesterase 6B, cGMP, rod receptor, beta polypeptide	Pde6b	Purine metabolism	down	3.85e-05	3.15303
1417312_at	dickkopf homolog 3 (Xenopus laevis)	Dkk3	Signalling	down	0.00812319	2.26711
1448669_at	dickkopf homolog 3 (Xenopus laevis)	Dkk3	Signalling	down	0.00347769	2.858
1420385_at	guanine nucleotide binding protein, alpha 14	Gna14	Signalling	down	0.00362661	3.15759
1449848_at	guanine nucleotide binding protein, alpha 14	Gna14	Signalling	down	0.0018591	2.08942
1438526_at	G protein-coupled receptor 158	Gpr158	Signalling	down	0.0443666	2.13627
1436218_at	leucine-rich repeat-containing G protein-coupled receptor 6	Lgr6	Signalling	down	0.00475966	2.83302
1437559_at	regulator of G-protein signalling 7 binding protein	Rgs7bp	Signalling	down	0.00206948	2.23708
1455893_at	R-spondin 2 homolog (Xenopus laevis)	Rspo2	Signalling	down	5.13e-05	9.63708
1418916_a_at	secreted phosphoprotein 2	Spp2	Tissue remodelling	down	0.000782	2.34718
1418176_at	vitamin D receptor	Vdr	Transcription	down	0.0200575	2.64222
1437064_at	androgen receptor	Ar	Transcription factor	down	0.00337949	2.05619
1438861_at	basonuclin 2	Bnc2	Transcription factor	down	0.00631172	2.2806
1434102_at	nuclear factor I/B	Nfib	Transcription factor	down	0.004956	2.22618
1434384_at	nuclear receptor interacting protein 1	Nrip1	Transcription factor	down	0.00547765	2.06277
1449089_at	nuclear receptor interacting protein 1	Nrip1	Transcription factor	down	0.00077	2.02139
1439753_x_at	sine oculis-related homeobox 4 homolog (Drosophila)	Six4	Transcription factor	down	0.00190154	2.35674
1456862_at	sine oculis-related homeobox 4 homolog (Drosophila)	Six4	Transcription factor	down	0.00425784	2.19285
1418175_at	vitamin D receptor	Vdr	Transcription factor	down	0.00615983	2.93451
1441978_at	aquaporin 6	Aqp6	Transport	down	0.000355	2.45907
1456764_at	solute carrier family 35, member F3	Slc35f3	Transport	down	0.00231479	2.16182
1440874_at	solute carrier organic anion transporter family, member 5A1	Slco5a1	Transport	down	0.000778	2.0278
1456527_at	HECT, C2 and WW domain containing E3 ubiquitin protein ligase 1	Hecw1	Ubiquitin	down	0.00566678	2.0808
1438474_at	ankyrin repeat domain 35	Ankrd35	Unknown	down	0.0086153	2.08872
1439936_at	cDNA sequence BE949265	BE949265	Unknown	down	0.000562	2.88037
1439300_at	cysteine-rich hydrophobic domain 1	Chic1	Unknown	down	0.00267981	2.17
1427122_at	coatomer protein complex, subunit gamma 2, antisense 2	Copg2as2	Unknown	down	0.00199831	2.80954
1427123_s_at	coatomer protein complex, subunit gamma 2, antisense 2	Copg2as2	Unknown	down	0.000189	2.31333
1433578_at	predicted gene 5868 /// solute carrier family 10 (sodium/bile acid cotransporter family), member 4	Gm5868///Slc10a4	Unknown	down	0.00464544	3.27545
1454969_at	LY6/PLAUR domain containing 6	Lypd6	Unknown	down	0.00592671	2.12396
1429524_at	myosin IF	Myo1f	Actin binding	up	0.000142	3.50012
1429525_s_at	myosin IF	Myo1f	Actin binding	up	0.000692	2.57191
1435036_at	asparaginase homolog (S. cerevisiae)	Aspg	Amino acid metabolism	up	4.16e-05	3.94425
1417392_a_at	solute carrier family 7 (cationic amino acid transporter, y+ system), member 7	Slc7a7	Amino acid metabolism	up	0.000922	2.12364
1419004_s_at	B-cell leukemia/lymphoma 2 related protein A1a /// B-cell leukemia/lymphoma 2 related protein A1b /// B-cell leukemia/lymphoma 2 related protein A1d	Bcl2a1a///Bcl2a1b///Bcl2a1d	Apoptosis	up	1.6e-05	5.28035
1453851_a_at	growth arrest and DNA-damage-inducible 45 gamma	Gadd45g	Apoptosis	up	0.00318918	2.1078
1460273_a_at	NLR family, apoptosis inhibitory protein 2	Naip2	Apoptosis	up	0.00331411	2.09834
1421525_a_at	NLR family, apoptosis inhibitory protein 5	Naip5	Apoptosis	up	0.000212	2.71864
1417346_at	PYD and CARD domain containing	Pycard	Apoptosis	up	0.00243698	2.21462
1417928_at	PDZ and LIM domain 4	Pdlim4	Binding (protein)	up	0.00021	2.5115
1421375_a_at	S100 calcium binding protein A6 (calcyclin)	S100a6	Calcium binding	up	0.000565	2.36243
1438200_at	sulfatase 1	Sulf1	Calcium binding	up	0.00342887	2.41261
1450065_at	adenylate cyclase 7	Adcy7	cAMP biosythesis	up	0.0376824	2.49455
1422612_at	hexokinase 2	Hk2	Carbohydrate metabolism	up	0.00351966	2.5193
1416066_at	CD9 antigen	Cd9	Cell adhesion	up	0.0237629	2.26168
1429549_at	collagen, type XXVII, alpha 1	Col27a1	Cell adhesion	up	0.000185	2.24189
1460437_at	cytohesin 4	Cyth4	Cell adhesion	up	0.00128191	2.2899
1418569_at	filamin binding LIM protein 1	Fblim1	Cell adhesion	up	0.000208	2.76132
1456014_s_at	fermitin family homolog 3 (Drosophila)	Fermt3	Cell adhesion	up	0.00126157	2.74958
1448303_at	glycoprotein (transmembrane) nmb	Gpnmb	Cell adhesion	up	0.000225	7.38422
1419128_at	integrin alpha X	Itgax	Cell adhesion	up	3.39e-05	5.21745
1450678_at	integrin beta 2	Itgb2	Cell adhesion	up	0.00189278	2.84575
1417533_a_at	integrin beta 5	Itgb5	Cell adhesion	up	0.000814	2.06107
1448380_at	lectin, galactoside-binding, soluble, 3 binding protein	Lgals3bp	Cell adhesion	up	0.00351027	2.27528
1424965_at	leupaxin	Lpxn	Cell adhesion	up	0.000992	2.28732
1424975_at	sialic acid binding Ig-like lectin 5	Siglec5	Cell adhesion	up	0.000102	2.49818
1423259_at	inhibitor of DNA binding 4	Id4	Cell cycle	up	0.0412245	2.03671
1439810_s_at	preferentially expressed antigen in melanoma like 7	Pramel7	Cell cycle	up	0.0010023	2.50222
1417104_at	epithelial membrane protein 3	Emp3	Cell growth	up	0.000329	2.30781
1438629_x_at	granulin	Grn	Cell growth	up	0.000244	2.01984
1448148_at	granulin	Grn	Cell growth	up	0.00128201	2.44572
1456567_x_at	granulin	Grn	Cell growth	up	6.26e-05	2.27655
1452114_s_at	insulin-like growth factor binding protein 5	Igfbp5	Cell growth	up	0.00709934	2.35091
1450421_at	transforming growth factor alpha	Tgfa	Cell proliferation	up	0.00168648	2.29176
1423760_at	CD44 antigen	Cd44	Cell-cell interaction	up	0.0398068	2.2683
1434376_at	CD44 antigen	Cd44	Cell-cell interaction	up	0.0192439	2.72122
1417350_at	pallidin	Pldn	Cellular membrane fusion	up	0.00028	2.39564
1419561_at	chemokine (C-C motif) ligand 3	Ccl3	Chemotaxis	up	1.01e-06	8.78953
1421578_at	chemokine (C-C motif) ligand 4	Ccl4	Chemotaxis	up	0.000298	2.12683
1417266_at	chemokine (C-C motif) ligand 6	Ccl6	Chemotaxis	up	4.37e-05	4.41583
1417936_at	chemokine (C-C motif) ligand 9	Ccl9	Chemotaxis	up	0.000833	2.05771
1418930_at	chemokine (C-X-C motif) ligand 10	Cxcl10	Chemotaxis	up	0.000959	3.54292
1422808_s_at	dedicator of cyto-kinesis 2	Dock2	Chemotaxis	up	0.00104565	2.5154
1432466_a_at	apolipoprotein E	Apoe	Cholesterol/steroid metabolism	up	0.0025109	2.18813
1449227_at	cholesterol 25-hydroxylase	Ch25h	Cholesterol/steroid metabolism	up	0.00781801	2.08997
1452014_a_at	insulin-like growth factor 1	Igf1	CNS development	up	0.000648	2.47382
1434719_at	alpha-2-macroglobulin	A2m	Complement system	up	0.00245195	3.28371
1417381_at	complement component 1, q subcomponent, alpha polypeptide	C1qa	Complement system	up	1.68e-05	3.97249
1417063_at	complement component 1, q subcomponent, beta polypeptide	C1qb	Complement system	up	0.00019	3.39788
1434366_x_at	complement component 1, q subcomponent, beta polypeptide	C1qb	Complement system	up	0.00832125	2.36181
1437726_x_at	complement component 1, q subcomponent, beta polypeptide	C1qb	Complement system	up	0.0130779	2.25455
1449401_at	complement component 1, q subcomponent, C chain	C1qc	Complement system	up	8.22e-06	3.91308
1418021_at	complement component 4B (Childo blood group)	C4b	Complement system	up	0.000335	6.27026
1437271_at	cardiotrophin-like cytokine factor 1	Clcf1	Cytokine	up	0.0319528	2.31829
1418204_s_at	allograft inflammatory factor 1	Aif1	Cytoskeleton	up	0.000485	2.11344
1416226_at	actin related protein 2/3 complex, subunit 1B	Arpc1b	Cytoskeleton	up	0.000465	2.4217
1447803_x_at	capping protein (actin filament), gelsolin-like	Capg	Cytoskeleton	up	4.78e-05	3.01151
1450355_a_at	capping protein (actin filament), gelsolin-like	Capg	Cytoskeleton	up	0.000111	2.73666
1447812_x_at	filamin C, gamma	Flnc	Cytoskeleton	up	0.00608667	2.11983
1426508_at	glial fibrillary acidic protein	Gfap	Cytoskeleton	up	0.00882417	2.59054
1426509_s_at	glial fibrillary acidic protein	Gfap	Cytoskeleton	up	0.024726	2.43635
1440142_s_at	glial fibrillary acidic protein	Gfap	Cytoskeleton	up	0.00203638	3.27178
1416128_at	predicted gene 5620 /// predicted gene 6682 /// tubulin, alpha 1A /// tubulin, alpha 1B /// tubulin, alpha 1C	Gm5620///Gm6682///Tuba1a///Tuba1b///Tuba1c	Cytoskeleton	up	1.56e-05	2.79583
1448232_x_at	predicted gene 5620 /// predicted gene 6682 /// tubulin, alpha 1A /// tubulin, alpha 1B /// tubulin, alpha 1C	Gm5620///Gm6682///Tuba1a///Tuba1b///Tuba1c	Cytoskeleton	up	3.07e-05	2.85562
1425509_at	MAP/microtubule affinity-regulating kinase 1	Mark1	Cytoskeleton	up	0.000251	2.11439
1434089_at	synaptopodin	Synpo	Cytoskeleton	up	0.00119441	2.41983
1423505_at	transgelin	Tagln	Cytoskeleton	up	0.0122425	2.02101
1450641_at	vimentin	Vim	Cytoskeleton	up	0.0150472	2.50296
1437072_at	Rho GTPase activating protein 25	Arhgap25	Enzyme activator activity	up	0.000826	3.06961
1458462_at	Rho GTPase activating protein 30	Arhgap30	Enzyme activator activity	up	0.00257406	2.0089
1428242_at	histocompatibility (minor) HA-1	Hmha1	Enzyme activator activity	up	0.000548	2.18306
1455132_at	RAS protein activator like 3	Rasal3	Enzyme activator activity	up	0.000214	2.76009
1419202_at	cystatin F (leukocystatin)	Cst7	Enzyme inhibitor activity	up	0.000104	6.53502
1460227_at	tissue inhibitor of metalloproteinase 1	Timp1	Extracellular matrix	up	6.93e-05	7.70158
1418172_at	heme binding protein 1	Hebp1	Haem metabolic process	up	0.00864029	2.046
1436346_at	CD109 antigen	Cd109	Immune response	up	0.00661937	3.31534
1419768_at	CD22 antigen	Cd22	Immune response	up	0.000124	2.14969
1419872_at	colony stimulating factor 1 receptor	Csf1r	Immune response	up	0.000677	2.02958
1419873_s_at	colony stimulating factor 1 receptor	Csf1r	Immune response	up	0.000312	2.42179
1455660_at	colony stimulating factor 2 receptor, beta, low-affinity (granulocyte-macrophage)	Csf2rb	Immune response	up	0.000642	2.54454
1418340_at	Fc receptor, IgE, high affinity I, gamma polypeptide	Fcer1g	Immune response	up	0.000173	2.57569
1417876_at	Fc receptor, IgG, high affinity I	Fcgr1	Immune response	up	0.00852103	2.55598
1435477_s_at	Fc receptor, IgG, low affinity IIb	Fcgr2b	Immune response	up	0.00500607	2.35487
1448620_at	Fc receptor, IgG, low affinity III	Fcgr3	Immune response	up	0.000309	2.84716
1452117_a_at	FYN binding protein	Fyb	Immune response	up	0.00991614	2.80666
1420394_s_at	glycoprotein 49 A /// leukocyte immunoglobulin-like receptor, subfamily B, member 4	Gp49a///Lilrb4	Immune response	up	0.000133	6.4511
1437356_at	G protein-coupled receptor 183	Gpr183	Immune response	up	6.37e-05	2.3148
1419212_at	icos ligand	Icosl	Immune response	up	0.017227	2.08145
1449025_at	interferon-induced protein with tetratricopeptide repeats 3	Ifit3	Immune response	up	0.0078941	2.07089
1416714_at	interferon regulatory factor 8	Irf8	Immune response	up	3.48e-05	4.2728
1436996_x_at	lysozyme 1	Lyz1	Immune response	up	0.00042	6.68095
1439426_x_at	lysozyme 1	Lyz1	Immune response	up	0.000661	6.61536
1450822_at	lysozyme 1	Lyz1	Immune response	up	0.00457072	2.30769
1423547_at	lysozyme 2	Lyz2	Immune response	up	0.00037	5.44733
1428786_at	NCK associated protein 1 like	Nckap1l	Immune response	up	0.00109417	2.7059
1428787_at	NCK associated protein 1 like	Nckap1l	Immune response	up	0.00044	2.63927
1437176_at	NLR family, CARD domain containing 5	Nlrc5	Immune response	up	0.00653521	2.12234
1460188_at	protein tyrosine phosphatase, non-receptor type 6	Ptpn6	Immune response	up	0.00346506	2.22222
1422124_a_at	protein tyrosine phosphatase, receptor type, C	Ptprc	Immune response	up	0.000383	3.70771
1425294_at	SLAM family member 8	Slamf8	Immune response	up	0.00104444	2.0873
1449049_at	toll-like receptor 1	Tlr1	Immune response	up	0.000195	2.57901
1452948_at	tumor necrosis factor, alpha-induced protein 8-like 2	Tnfaip8l2	Immune response	up	0.00233419	2.05855
1419905_s_at	hydroxyprostaglandin dehydrogenase 15 (NAD)	Hpgd	Inflammation	up	0.0389156	2.01415
1418465_at	neutrophil cytosolic factor 4	Ncf4	Inflammation	up	0.00329773	2.03934
1418674_at	oncostatin M receptor	Osmr	Inflammation	up	0.00312459	2.29819
1424542_at	S100 calcium binding protein A4	S100a4	Inflammation	up	0.0182924	2.06991
1417268_at	CD14 antigen	Cd14	Inflammation	up	0.00109593	2.74976
1422875_at	CD84 antigen	Cd84	Inflammation	up	0.00199299	3.14458
1420699_at	C-type lectin domain family 7, member a	Clec7a	Inflammation	up	9.93e-06	16.2644
1454268_a_at	cytochrome b-245, alpha polypeptide	Cyba	Inflammation	up	0.000292	3.34849
1426808_at	lectin, galactose binding, soluble 3	Lgals3	Inflammation	up	0.00140358	5.77835
1422903_at	lymphocyte antigen 86	Ly86	Inflammation	up	0.000318	3.28827
1460218_at	CD52 antigen	Cd52	Ion homeostasis	up	7.97e-05	4.69162
1451612_at	metallothionein 1	Mt1	Ion homeostasis	up	0.0243599	2.01013
1424032_at	hydrogen voltage-gated channel 1	Hvcn1	Ion transport	up	0.00167215	2.82378
1418364_a_at	ferritin light chain 1	Ftl1	Iron homeostasis	up	0.0010632	2.05905
1422302_s_at	ferritin light chain 1 /// ferritin light chain 2	Ftl1///Ftl2	Iron homeostasis	up	0.000702	2.17286
1440852_at	isopentenyl-diphosphate delta isomerase 2	Idi2	Isoprenoid biosynthetic process	up	0.00088	2.2151
1450792_at	TYRO protein tyrosine kinase binding protein	Tyrobp	Kinase activity	up	6.06e-05	4.31
1415904_at	lipoprotein lipase	Lpl	Lipid metabolism	up	0.000177	5.99263
1431056_a_at	lipoprotein lipase	Lpl	Lipid metabolism	up	0.00141086	3.49407
1433678_at	phospholipase D family, member 4	Pld4	Lipid metabolism	up	0.0108239	2.34747
1448318_at	perilipin 2	Plin2	Lipid storage	up	0.00041	2.10914
1449164_at	CD68 antigen	Cd68	Lysosome	up	5.65e-06	4.15901
1448118_a_at	cathepsin D	Ctsd	Lysosome	up	4.08e-05	2.31738
1418365_at	cathepsin H	Ctsh	Lysosome	up	0.0003	2.39595
1443814_x_at	cathepsin H	Ctsh	Lysosome	up	0.000709	2.16725
1448591_at	cathepsin S	Ctss	Lysosome	up	0.000952	2.53081
1417868_a_at	cathepsin Z	Ctsz	Lysosome	up	0.000783	3.21524
1417869_s_at	cathepsin Z	Ctsz	Lysosome	up	4.26e-05	2.9123
1417870_x_at	cathepsin Z	Ctsz	Lysosome	up	0.000944	3.12377
1449024_a_at	hexosaminidase A	Hexa	Lysosome	up	0.000567	2.25915
1460180_at	hexosaminidase B	Hexb	Lysosome	up	0.00585508	2.53745
1426025_s_at	lysosomal-associated protein transmembrane 5	Laptm5	Lysosome	up	0.000145	2.51996
1459841_x_at	lysosomal-associated protein transmembrane 5	Laptm5	Lysosome	up	0.000157	2.80859
1420697_at	solute carrier family 15, member 3	Slc15a3	Lysosome	up	2.33e-05	3.1839
1421408_at	immunoglobulin superfamily, member 6	Igsf6	Membrane function	up	5.97e-05	2.87919
1419599_s_at	membrane-spanning 4-domains, subfamily A, member 6D	Ms4a6d	Membrane function	up	0.000143	2.15563
1427076_at	macrophage expressed gene 1	Mpeg1	Membrane function	up	0.000141	4.19722
1423465_at	ferric-chelate reductase 1	Frrs1	Metal Ion binding	up	0.000431	2.35861
1439407_x_at	transgelin 2	Tagln2	Muscle	up	0.00042	2.18013
1457035_at	expressed sequence AI607873	AI607873	Unknown	up	0.000337	2.0477
1445687_at	predicted gene 885	Gm885	Unknown	up	0.000488	2.21801
1433935_at	hypothetical LOC100504230	LOC100504230	Unknown	up	0.000168	3.25747
1424874_a_at	polypyrimidine tract binding protein 1	Ptbp1	Binding (nucleic acid)	up	0.00435177	2.02835
1449885_at	transmembrane protein 47	Tmem47	Unknown	up	0.0113641	3.12076
1419100_at	serine (or cysteine) peptidase inhibitor, clade A, member 3N	Serpina3n	Peptidase inhibitor	up	8.09e-05	3.90108
1460330_at	annexin A3	Anxa3	Phagocytosis	up	0.015333	2.53134
1436778_at	cytochrome b-245, beta polypeptide	Cybb	Phagocytosis	up	0.000835	3.01751
1418666_at	pentraxin related gene	Ptx3	Phagocytosis	up	0.0376946	2.03989
1456307_s_at	adenylate cyclase 7	Adcy7	Purine metabolism	up	0.00159695	3.02093
1428018_a_at	cDNA sequence AF251705	AF251705	Receptor activity	up	0.000752	2.12096
1449133_at	small proline-rich protein 1A	Sprr1a	Regeneration	up	0.000817	2.2282
1421792_s_at	triggering receptor expressed on myeloid cells 2	Trem2	Immune response	up	4.29e-05	2.81258
1458624_at	RNA binding motif protein 24	Rbm24	Regulation of mRNA stability	up	8.49e-05	2.24523
1448891_at	Fc receptor-like S, scavenger receptor	Fcrls	Scavenger receptor activity	up	2.2e-05	4.39485
1451780_at	B-cell linker	Blnk	Signalling	up	0.000409	2.69174
1419483_at	complement component 3a receptor 1	C3ar1	Signalling	up	0.00118892	2.37039
1431034_at	G protein-coupled receptor 125	Gpr125	Signalling	up	0.000406	2.21269
1424754_at	membrane-spanning 4-domains, subfamily A, member 7	Ms4a7	Signalling	up	0.00976843	2.20207
1456989_at	oxoglutarate (alpha-ketoglutarate) receptor 1	Oxgr1	Signalling	up	0.000254	2.00977
1425214_at	pyrimidinergic receptor P2Y, G-protein coupled, 6	P2ry6	Signalling	up	0.00977296	3.46609
1443694_at	regulator of G-protein signaling 20	Rgs20	Signalling	up	0.00373368	2.29211
1418892_at	ras homolog gene family, member J	Rhoj	Signalling	up	0.000428	2.16049
1455899_x_at	suppressor of cytokine signaling 3	Socs3	Signalling	up	0.000112	3.73625
1456212_x_at	suppressor of cytokine signaling 3	Socs3	Signalling	up	0.000708	3.28221
1457984_at	corticotropin releasing hormone	Crh	Stress response	up	0.0172915	3.20482
1419665_a_at	nuclear protein 1	Nupr1	Stress response	up	0.0196443	4.05734
1419666_x_at	nuclear protein 1	Nupr1	Stress response	up	0.0269642	3.69131
1416776_at	crystallin, mu	Crym	Thyroid hormone transport	up	0.00157884	3.10901
1418133_at	B-cell leukemia/lymphoma 3	Bcl3	Transcription	up	0.000218	2.23641
1449363_at	activating transcription factor 3	Atf3	Transcription factor	up	6.55e-07	6.82438
1423233_at	CCAAT/enhancer binding protein (C/EBP), delta	Cebpd	Transcription factor	up	0.000102	2.96614
1436312_at	IKAROS family zinc finger 1	Ikzf1	Transcription factor	up	0.00287977	2.07425
1448452_at	interferon regulatory factor 8	Irf8	Transcription factor	up	0.000675	3.00776
1419185_a_at	MLX interacting protein-like	Mlxipl	Transcription factor	up	5.19e-05	2.63235
1448754_at	retinol binding protein 1, cellular	Rbp1	Transport	up	0.00063	2.66661
1420361_at	solute carrier family 11 (proton-coupled divalent metal ion transporters), member 1	Slc11a1	Transport	up	0.000171	2.86727
1426568_at	solute carrier family 2 (facilitated glucose transporter), member 9	Slc2a9	Transport	up	0.002198	2.19407
1448021_at	family with sequence similarity 46, member C	Fam46c	Unknown	up	0.000501	5.08384
1441805_at	predicted gene 2629	Gm2629	Unknown	up	0.00609668	2.1894
1448748_at	pleckstrin	Plek	Vesicle release	up	0.00776472	2.41402

## Sheet: 120d
Probe Set ID	Gene Title	Gene Symbol	Functional grouping	Regulation	p	FC. abs.
1426574_a_at	adducin 3 (gamma)	Add3	Actin binding	up	0.00898006	2.06214
1436836_x_at	calponin 3, acidic	Cnn3	Actin binding	up	0.00470102	2.40438
1438354_x_at	calponin 3, acidic	Cnn3	Actin binding	up	0.00973786	2.05231
1456380_x_at	calponin 3, acidic	Cnn3	Actin binding	up	0.0030354	2.68417
1453191_at	collagen, type XXVII, alpha 1	Col27a1	Actin binding	up	4.5e-05	3.68647
1419703_at	collagen, type V, alpha 3	Col5a3	Actin binding	up	0.00309495	2.44866
1436838_x_at	coactosin-like 1 (Dictyostelium)	Cotl1	Actin binding	up	0.00211743	2.02901
1440799_s_at	FERM, RhoGEF and pleckstrin domain protein 2	Farp2	Actin binding	down	0.00207765	2.17389
1435551_at	formin homology 2 domain containing 3	Fhod3	Actin binding	down	0.0035413	2.25471
1449073_at	filamin C, gamma	Flnc	Actin binding	up	1.06e-05	2.99071
1441363_at	FERM and PDZ domain containing 3	Frmpd3	Actin binding	down	0.000808	2.18883
1456028_x_at	myristoylated alanine rich protein kinase C substrate	Marcks	Actin binding	up	0.00201328	2.99492
1429524_at	myosin IF	Myo1f	Actin binding	up	0.000709	2.94685
1429525_s_at	myosin IF	Myo1f	Actin binding	up	0.00163001	2.66138
1446951_at	procollagen-proline, 2-oxoglutarate 4-dioxygenase (proline 4-hydroxylase), alpha polypeptide III	P4ha3	Actin binding	up	0.000608	2.37474
1448433_a_at	procollagen C-endopeptidase enhancer protein	Pcolce	Actin binding	up	0.000175	2.06244
1448793_a_at	syndecan 4	Sdc4	Actin binding	up	0.000798	2.49259
1437258_at	small proline-rich protein 2A1///small proline-rich protein 2A2	Sprr2a1///Sprr2a2	Actin binding	up	0.0031242	2.06818
1416623_at	thrombospondin 3	Thbs3	Actin binding	up	0.000188	2.51344
1415906_at	thymosin, beta 4, X chromosome	Tmsb4x	Actin binding	up	0.000125	2.19058
1451095_at	asparagine synthetase	Asns	Amino acid metabolism	down	0.0290579	2.10363
1435036_at	asparaginase homolog (S. cerevisiae)	Aspg	Amino acid metabolism	up	3.02e-05	5.33793
1450714_at	antizyme inhibitor 1	Azin1	Amino acid metabolism	down	0.0186904	2.53375
1450871_a_at	branched chain aminotransferase 1, cytosolic	Bcat1	Amino acid metabolism	down	0.0100817	2.75197
1418571_at	tumor necrosis factor receptor superfamily, member 12a	Tnfrsf12a	Angiogenesis	up	0.0467575	2.13284
1419004_s_at	B-cell leukemia/lymphoma 2 related protein A1a///B-cell leukemia/lymphoma 2 related protein A1b///B-cell leukemia/lymphoma 2 related protein A1d	Bcl2a1d///Bcl2a1b///Bcl2a1a	Apoptosis	up	3.1e-05	3.17433
1450885_at	DNA fragmentation factor, alpha subunit	Dffa	Apoptosis	down	0.00075	3.0286
1457564_at	DNA fragmentation factor, alpha subunit	Dffa	Apoptosis	down	8.1e-05	2.93667
1453851_a_at	growth arrest and DNA-damage-inducible 45 gamma	Gadd45g	Apoptosis	up	0.000322	2.84803
1417346_at	PYD and CARD domain containing	Pycard	Apoptosis	up	0.000784	2.15948
1425539_a_at	reticulon 3	Rtn3	Apoptosis	down	0.0222714	2.24171
1420174_s_at	Tax1 (human T-cell leukemia virus type I) binding protein 1	Tax1bp1	Apoptosis	down	0.0490632	2.02458
1423114_at	ubiquitin-conjugating enzyme E2D 3 (UBC4/5 homolog, yeast)	Ube2d3	Apoptosis	down	0.0334306	2.22888
1437533_at	X-linked inhibitor of apoptosis	Xiap	Apoptosis	down	0.0238123	2.02684
1450666_s_at	ataxin 10	Atxn10	Axon support	down	0.0057448	2.12233
1423328_at	ganglioside-induced differentiation-associated-protein 1	Gdap1	Axon support	down	0.00323594	2.88279
1450940_at	ganglioside-induced differentiation-associated-protein 1	Gdap1	Axon support	down	0.00563037	2.31939
1455762_at	kinase D-interacting substrate 220	Kidins220	Axon support	down	0.000948	2.60746
1433586_at	RGM domain family, member B	Rgmb	Axon support	down	0.000778	2.17902
1424672_at	Dmx-like 1	Dmxl1	Axonogenesis	down	0.00473132	2.22495
1428749_at	Dmx-like 2	Dmxl2	Axonogenesis	down	0.000279	3.37797
1449411_at	Down syndrome cell adhesion molecule	Dscam	Axonogenesis	down	0.000508	2.02516
1422945_a_at	kinesin family member 5C	Kif5c	Axonogenesis	down	0.0127148	2.28064
1452740_at	myosin, heavy polypeptide 10, non-muscle	Myh10	Axonogenesis	down	0.000512	2.93624
1424612_at	NIPA-like domain containing 2	Nipal2	Axonogenesis	down	0.000678	2.05353
1428393_at	neuritin 1	Nrn1	Axonogenesis	down	0.00159598	2.92032
1449286_at	netrin G1	Ntng1	Axonogenesis	down	0.0028412	3.00866
1428089_at	SLIT and NTRK-like family, member 1	Slitrk1	Axonogenesis	down	0.000505	3.3938
1437744_at	SLIT and NTRK-like family, member 4	Slitrk4	Axonogenesis	down	0.00567892	2.40327
1440516_at	SLIT and NTRK-like family, member 4	Slitrk4	Axonogenesis	down	0.000856	3.29685
1420877_at	septin 6	Sept6	Binding (nucleic acid)	down	0.00338901	2.51074
1456885_at	septin 8	Sept8	Binding (nucleic acid)	down	0.00129962	2.16409
1428607_at	v-raf murine sarcoma 3611 viral oncogene homolog	Araf	Binding (nucleic acid)	down	0.00182545	3.1423
1427522_at	Rho GTPase activating protein 20	Arhgap20	Binding (nucleic acid)	down	0.00441407	2.33589
1428369_s_at	Rho GTPase activating protein 21	Arhgap21	Binding (nucleic acid)	down	0.00613255	2.23335
1450897_at	Rho GTPase activating protein 5	Arhgap5	Binding (nucleic acid)	down	0.00229151	2.73058
1434926_at	Rho guanine nucleotide exchange factor (GEF) 11	Arhgef11	Binding (nucleic acid)	down	0.00782232	2.04702
1424250_a_at	Rho guanine nucleotide exchange factor (GEF) 3	Arhgef3	Binding (nucleic acid)	down	0.0032798	2.18835
1435033_at	Rho guanine nucleotide exchange factor (GEF) 4	Arhgef4	Binding (nucleic acid)	down	0.00198752	2.48176
1424482_at	Rho guanine nucleotide exchange factor (GEF7)	Arhgef7	Binding (nucleic acid)	down	0.000674	2.68634
1419028_at	cyclic AMP-regulated phosphoprotein, 21	Arpp21	Binding (nucleic acid)	down	0.000488	2.55354
1455083_at	ATPase, class VI, type 11C	Atp11c	Binding (nucleic acid)	down	0.0019201	3.03309
1416551_at	ATPase, Ca++ transporting, cardiac muscle, slow twitch 2	Atp2a2	Binding (nucleic acid)	down	0.00100941	2.58562
1427250_at	ATPase, Ca++ transporting, cardiac muscle, slow twitch 2	Atp2a2	Binding (nucleic acid)	down	0.00683058	2.0795
1420403_at	ATPase, Ca++ transporting, plasma membrane 2	Atp2b2	Binding (nucleic acid)	down	0.000628	2.37094
1433888_at	ATPase, Ca++ transporting, plasma membrane 2	Atp2b2	Binding (nucleic acid)	down	0.0029614	2.46032
1433965_at	ATPase, aminophospholipid transporter (APLT), class I, type 8A, member 1	Atp8a1	Binding (nucleic acid)	down	0.00488219	2.05777
1434026_at	ATPase, class I, type 8B, member 2	Atp8b2	Binding (nucleic acid)	down	0.00120839	2.40679
1441938_x_at	CDK5 and Abl enzyme substrate 1	Cables1	Binding (nucleic acid)	down	0.00203811	2.56863
1439843_at	calcium/calmodulin-dependent protein kinase IV	Camk4	Binding (nucleic acid)	down	0.00706911	2.15713
1433450_at	cyclin-dependent kinase 5, regulatory subunit 1 (p35)	Cdk5r1	Binding (nucleic acid)	down	0.000138	2.25631
1435299_at	cyclin-dependent kinase 7	Cdk7	Binding (nucleic acid)	down	0.00445427	2.23045
1439511_at	cyclin-dependent kinase 7	Cdk7	Binding (nucleic acid)	down	0.00283492	2.1054
1435374_at	Chromodomain protein, Y chromosome-like 2	Cdyl2	Binding (nucleic acid)	down	0.00129233	2.12514
1427384_at	chromodomain helicase DNA binding protein 6	Chd6	Binding (nucleic acid)	down	0.00234112	2.44601
1439824_at	choroidermia	Chm	Binding (nucleic acid)	down	0.0033659	2.48687
1455609_at	citron	Cit	Binding (nucleic acid)	down	0.000685	2.11037
1450484_a_at	cytidine monophosphate (UMP-CMP) kinase 2, mitochondrial	Cmpk2	Binding (nucleic acid)	down	0.005415	2.88151
1431089_at	cleavage and polyadenylation specific factor 2	Cpsf2	Binding (nucleic acid)	down	0.000886	2.28047
1419645_at	cleavage stimulation factor, 3' pre-RNA subunit 2	Cstf2	Binding (nucleic acid)	down	0.0057063	2.27547
1437351_at	CXXC finger 4	Cxxc4	Binding (nucleic acid)	down	0.000287	3.14376
1449176_a_at	deoxycytidine kinase	Dck	Binding (nucleic acid)	down	0.000466	2.25354
1435940_at	doublecortin-like kinase 1	Dclk1	Binding (nucleic acid)	down	0.000361	2.70896
1450863_a_at	doublecortin-like kinase 1	Dclk1	Binding (nucleic acid)	down	0.00311888	2.88288
1431167_at	diacylglycerol kinase, gamma	Dgkg	Binding (nucleic acid)	down	0.00287863	2.26689
1437550_at	DEAH (Asp-Glu-Ala-His) box polypeptide 36	Dhx36	Binding (nucleic acid)	down	0.00148983	2.29961
1455436_at	DIRAS family, GTP-binding RAS-like 2	Diras2	Binding (nucleic acid)	down	4.19e-05	3.51042
1460179_at	DnaJ (Hsp40) homolog, subfamily A, member 1	Dnaja1	Binding (nucleic acid)	down	0.00476757	2.45463
1434196_at	DnaJ (Hsp40) homolog, subfamily A, member 4	Dnaja4	Binding (nucleic acid)	down	0.00923873	2.05037
1417441_at	DnaJ (Hsp40) homolog, subfamily C, member 12	Dnajc12	Binding (nucleic acid)	down	0.00710185	2.15457
1433596_at	DnaJ (Hsp40) homolog, subfamily C, member 6	Dnajc6	Binding (nucleic acid)	down	0.0023209	3.31263
1436624_at	dynamin 3	Dnm3	Binding (nucleic acid)	down	0.00238119	3.60033
1436875_at	dynamin 3	Dnm3	Binding (nucleic acid)	down	0.00223423	3.69501
1446265_at	dynamin 3	Dnm3	Binding (nucleic acid)	down	0.0024496	2.07357
1421883_at	ELAV (embryonic lethal, abnormal vision, Drosophila)-like 2 (Hu antigen B)	Elavl2	Binding (nucleic acid)	down	0.00155491	2.17449
1428741_at	ELAV (embryonic lethal, abnormal vision, Drosophila)-like 4 (Hu antigen D)	Elavl4	Binding (nucleic acid)	down	0.00428338	3.34842
1450258_a_at	ELAV (embryonic lethal, abnormal vision, Drosophila)-like 4 (Hu antigen D)	Elavl4	Binding (nucleic acid)	down	0.00106579	2.60455
1452894_at	ELAV (embryonic lethal, abnormal vision, Drosophila)-like 4 (Hu antigen D)	Elavl4	Binding (nucleic acid)	down	0.00504787	2.91114
1423758_at	GTPase activating protein (SH3 domain) binding protein 2	G3bp2	Binding (nucleic acid)	down	0.0017473	2.3719
1426703_at	cyclin G associated kinase	Gak	Binding (nucleic acid)	down	0.000735	2.17188
1433457_s_at	G-rich RNA sequence binding factor 1	Grsf1	Binding (nucleic acid)	down	0.00277589	2.19945
1433824_x_at	G-rich RNA sequence binding factor 1	Grsf1	Binding (nucleic acid)	down	0.00338821	2.31654
1437838_x_at	G-rich RNA sequence binding factor 1	Grsf1	Binding (nucleic acid)	down	0.00167625	2.2834
1455626_at	homeobox A9	Hoxa9	Binding (nucleic acid)	down	0.00553648	2.5749
1434051_s_at	heat shock protein 12A	Hspa12a	Binding (nucleic acid)	down	0.00497801	2.47781
1449010_at	heat shock protein 4 like	Hspa4l	Binding (nucleic acid)	down	0.0042494	3.68745
1423274_at	integrator complex subunit 6	Ints6	Binding (nucleic acid)	down	0.00375709	2.41034
1440557_at	Imprinted gene in the Prader-Willi syndrome region	Ipw	Binding (nucleic acid)	down	0.000261	3.16965
1436622_at	IQ motif and Sec7 domain 2	Iqsec2	Binding (nucleic acid)	down	0.00206332	2.23327
1437912_at	IQ motif and Sec7 domain 3	Iqsec3	Binding (nucleic acid)	down	0.00444004	2.21324
1440147_at	leucine-rich repeat LGI family, member 2	Lgi2	Binding (nucleic acid)	down	2.9e-05	3.00698
1457040_at	leucine-rich repeat LGI family, member 2	Lgi2	Binding (nucleic acid)	down	0.000726	2.09614
1447849_s_at	avian musculoaponeurotic fibrosarcoma (v-maf) AS42 oncogene homolog	Maf	Binding (nucleic acid)	down	0.000704	2.3125
1452864_at	mediator of RNA polymerase II transcription, subunit 12 homolog (yeast)-like	Med12l	Binding (nucleic acid)	down	0.00482432	2.4283
1429582_at	nucleus accumbens associated 2, BEN and BTB (POZ) domain containing	Nacc2	Binding (nucleic acid)	down	0.0046232	2.1836
1418046_at	nucleosome assembly protein 1-like 2	Nap1l2	Binding (nucleic acid)	down	0.00232144	3.23484
1418500_at	nucleosome assembly protein 1-like 3	Nap1l3	Binding (nucleic acid)	down	0.000909	4.28892
1417411_at	nucleosome assembly protein 1-like 5	Nap1l5	Binding (nucleic acid)	down	0.0054336	2.62365
1434515_at	nuclear receptor coactivator 1	Ncoa1	Binding (nucleic acid)	down	0.000894	2.41565
1454809_at	nuclear receptor coactivator 7	Ncoa7	Binding (nucleic acid)	down	0.00261364	2.91236
1426255_at	neurofilament, light polypeptide	Nefl	Binding (nucleic acid)	down	0.00220203	2.32391
1416958_at	nuclear receptor subfamily 1, group D, member 2	Nr1d2	Binding (nucleic acid)	down	0.000625	3.02451
1435991_at	nuclear receptor subfamily 3, group C, member 2	Nr3c2	Binding (nucleic acid)	down	0.00430716	2.79168
1448954_at	nuclear receptor interacting protein 3	Nrip3	Binding (nucleic acid)	down	0.00479837	2.4063
1426887_at	nudix (nucleoside diphosphate linked moiety X)-type motif 11	Nudt11	Binding (nucleic acid)	down	0.00193694	2.72162
1428339_at	nudix (nucleoside diphosphate linked moiety X)-type motif 21	Nudt21	Binding (nucleic acid)	down	0.00222574	2.09167
1427241_at	poly(A) polymerase gamma	Papolg	Binding (nucleic acid)	down	0.00452424	2.02855
1426877_a_at	polybromo 1	Pbrm1	Binding (nucleic acid)	down	0.00371013	2.25765
1437442_at	Protocadherin 7	Pcdh7	Binding (nucleic acid)	down	0.00577072	3.25054
1424442_a_at	praja 2, RING-H2 motif containing	Pja2	Binding (nucleic acid)	down	0.00135084	2.38955
1427149_at	pleckstrin homology domain containing, family A member 6	Plekha6	Binding (nucleic acid)	down	0.00151395	2.35086
1454819_at	pleckstrin homology domain containing, family A (phosphoinositide binding specific) member 8	Plekha8	Binding (nucleic acid)	down	0.00484775	2.12796
1424902_at	plexin domain containing 1	Plxdc1	Binding (nucleic acid)	down	0.00266903	2.71836
1435618_at	paraneoplastic antigen MA2	Pnma2	Binding (nucleic acid)	down	0.0034008	2.89836
1426401_at	protein phosphatase 3, catalytic subunit, alpha isoform	Ppp3ca	Binding (nucleic acid)	down	0.00211732	2.6398
1452056_s_at	protein phosphatase 3, catalytic subunit, alpha isoform	Ppp3ca	Binding (nucleic acid)	down	0.00484809	2.13928
1433835_at	protein phosphatase 3, catalytic subunit, beta isoform	Ppp3cb	Binding (nucleic acid)	down	0.00325751	2.59509
1418749_at	pleckstrin and Sec7 domain containing 3	Psd3	Binding (nucleic acid)	down	0.00439035	2.05213
1424970_at	purine-rich element binding protein G	Purg	Binding (nucleic acid)	down	0.00910437	2.21924
1448210_at	RAB1, member RAS oncogene family	Rab1	Binding (nucleic acid)	down	0.00485866	2.19209
1434549_at	RAB11a, member RAS oncogene family	Rab11a	Binding (nucleic acid)	down	0.00841604	2.57599
1418622_at	RAB2A, member RAS oncogene family	Rab2a	Binding (nucleic acid)	down	0.00514984	2.42182
1433947_at	RAB37, member of RAS oncogene family	Rab37	Binding (nucleic acid)	down	0.00413202	2.00458
1422589_at	RAB3A, member RAS oncogene family	Rab3a	Binding (nucleic acid)	down	0.00248084	2.00831
1437107_at	RAB6B, member RAS oncogene family	Rab6b	Binding (nucleic acid)	down	0.00673185	2.0354
1433791_at	RAB9B, member RAS oncogene family	Rab9b	Binding (nucleic acid)	down	0.000849	2.4001
1434062_at	RAB GTPase activating protein 1-like	Rabgap1l	Binding (nucleic acid)	down	0.00170878	2.39668
1428594_at	Ral GTPase activating protein, alpha subunit 1	Ralgapa1	Binding (nucleic acid)	down	0.00597662	2.06098
1434754_at	RAP1 GTPase activating protein 2	Rap1gap2	Binding (nucleic acid)	down	0.00254885	2.89821
1452833_at	Rap guanine nucleotide exchange factor (GEF) 2	Rapgef2	Binding (nucleic acid)	down	0.000499	3.32388
1425518_at	Rap guanine nucleotide exchange factor (GEF) 4	Rapgef4	Binding (nucleic acid)	down	0.000943	2.34231
1455137_at	Rap guanine nucleotide exchange factor (GEF) 5	Rapgef5	Binding (nucleic acid)	down	0.00397101	2.77871
1455840_at	Rap guanine nucleotide exchange factor (GEF) 5	Rapgef5	Binding (nucleic acid)	down	0.00514013	2.72505
1422600_at	RAS protein-specific guanine nucleotide-releasing factor 1	Rasgrf1	Binding (nucleic acid)	down	0.00209456	3.53185
1435614_s_at	RAS protein-specific guanine nucleotide-releasing factor 1	Rasgrf1	Binding (nucleic acid)	down	0.00772729	2.5609
1436937_at	RNA binding motif, single stranded interacting protein	Rbms3	Binding (nucleic acid)	down	0.000182	2.02751
1434933_at	RING CCCH (C3H) domains 1	Rc3h1	Binding (nucleic acid)	down	0.000277	2.13749
1434027_at	regulator of calcineurin 3	Rcan3	Binding (nucleic acid)	down	0.00804285	2.10032
1435389_at	RALBP1 associated Eps domain containing protein 2	Reps2	Binding (nucleic acid)	down	0.0050007	3.48978
1451236_at	RAS-like, estrogen-regulated, growth-inhibitor	Rerg	Binding (nucleic acid)	down	0.000731	2.35292
1452899_at	RNA imprinted and accumulated in nucleus	Rian	Binding (nucleic acid)	down	0.000591	2.5763
1427580_a_at	RNA imprinted and accumulated in nucleus	Rian	Binding (nucleic acid)	down	0.00233052	2.11609
1448125_at	Ras-like without CAAX 2	Rit2	Binding (nucleic acid)	down	0.00138865	3.80925
1456108_x_at	ring finger protein 112	Rnf112	Binding (nucleic acid)	down	0.000767	2.27896
1454953_at	ring finger protein 157	Rnf157	Binding (nucleic acid)	down	0.00167692	3.10148
1429047_at	Rtf1, Paf1/RNA polymerase II complex component, homolog (S. cerevisiae)	Rtf1	Binding (nucleic acid)	down	0.000297	2.15269
1433794_at	senataxin	Setx	Binding (nucleic acid)	down	0.00711233	2.03198
1425181_at	SH3-domain GRB2-like (endophilin) interacting protein 1	Sgip1	Binding (nucleic acid)	down	0.0042489	2.66215
1422644_at	SH3-binding domain glutamic acid-rich protein	Sh3bgr	Binding (nucleic acid)	down	0.000735	2.47059
1434211_at	SH3 domain binding glutamic acid-rich protein like 2	Sh3bgrl2	Binding (nucleic acid)	down	0.00415104	2.32017
1418791_at	SH3-domain GRB2-like 2	Sh3gl2	Binding (nucleic acid)	down	0.00258107	2.74783
1439755_at	signal-induced proliferation-associated 1 like 1	Sipa1l1	Binding (nucleic acid)	down	0.00155969	2.34587
1434389_at	son of sevenless homolog 1 (Drosophila)	Sos1	Binding (nucleic acid)	down	0.00174604	2.61318
1438073_at	sprouty homolog 3 (Drosophila)	Spry3	Binding (nucleic acid)	down	0.000342	2.0793
1438423_at	single-stranded DNA binding protein 2	Ssbp2	Binding (nucleic acid)	down	5.19e-05	2.56902
1450916_at	staufen (RNA binding protein) homolog 2 (Drosophila)	Stau2	Binding (nucleic acid)	down	0.00613047	2.52332
1434219_at	stromal interaction molecule 2	Stim2	Binding (nucleic acid)	down	0.00191354	2.21914
1426248_at	serine/threonine kinase 24 (STE20 homolog, yeast)	Stk24	Binding (nucleic acid)	down	0.00133712	2.07525
1419550_a_at	serine/threonine kinase 39, STE20/SPS1 homolog (yeast)	Stk39	Binding (nucleic acid)	down	0.00116366	2.37322
1419551_s_at	serine/threonine kinase 39, STE20/SPS1 homolog (yeast)	Stk39	Binding (nucleic acid)	down	0.00497346	2.36525
1452053_a_at	transmembrane protein 33	Tmem33	Binding (nucleic acid)	down	0.00254258	2.13698
1454711_at	triple functional domain (PTPRF interacting)	Trio	Binding (nucleic acid)	down	0.00618499	2.10946
1427113_s_at	tubulin tyrosine ligase	Ttl	Binding (nucleic acid)	down	0.00275422	2.10226
1428565_at	unkempt-like (Drosophila)	Unkl	Binding (nucleic acid)	down	0.00331822	2.19289
1416773_at	WEE 1 homolog 1 (S. pombe)	Wee1	Binding (nucleic acid)	down	0.00161196	2.25463
1455424_at	WNK lysine deficient protein kinase 2	Wnk2	Binding (nucleic acid)	down	0.000651	2.50723
1448376_at	Werner helicase interacting protein 1	Wrnip1	Binding (nucleic acid)	down	0.00320375	2.09412
1423399_a_at	YY1 associated factor 2	Yaf2	Binding (nucleic acid)	down	0.00415035	2.53405
1437357_at	YTH domain containing 2	Ythdc2	Binding (nucleic acid)	down	0.00546287	2.8373
1425293_a_at	zinc finger, CCHC domain containing 18	Zcchc18	Binding (nucleic acid)	down	0.00492658	2.22903
1456783_at	zinc finger, DBF-type containing 2	Zdbf2	Binding (nucleic acid)	down	0.00163902	2.28506
1434397_at	zinc finger, DHHC domain containing 17	Zdhhc17	Binding (nucleic acid)	down	0.00195475	2.13147
1434236_at	zinc finger, DHHC domain containing 20	Zdhhc20	Binding (nucleic acid)	down	0.00865041	2.0958
1435104_at	zinc finger, DHHC domain containing 21	Zdhhc21	Binding (nucleic acid)	down	0.00417566	2.48624
1455368_at	zinc finger, DHHC domain containing 3	Zdhhc3	Binding (nucleic acid)	down	0.000172	2.18831
1417010_at	zinc finger protein 238	Zfp238	Binding (nucleic acid)	down	0.000973	2.37647
1421479_at	zinc finger protein 318	Zfp318	Binding (nucleic acid)	down	0.00350841	2.19328
1436731_at	zinc finger protein 385B	Zfp385b	Binding (nucleic acid)	down	0.00137819	2.25206
1423835_at	zinc finger protein 503	Zfp503	Binding (nucleic acid)	down	0.00179031	2.04894
1456824_at	zinc finger protein 612	Zfp612	Binding (nucleic acid)	down	0.00589035	2.33239
1432750_at	zinc finger protein 711	Zfp711	Binding (nucleic acid)	down	0.00187072	2.36737
1449314_at	zinc finger protein, multitype 2	Zfpm2	Binding (nucleic acid)	down	8.06e-05	2.56932
1434504_at	zinc finger, FYVE domain containing 28	Zfyve28	Binding (nucleic acid)	down	0.000542	2.37958
1440348_at	zinc finger, FYVE domain containing 9	Zfyve9	Binding (nucleic acid)	down	0.000721	2.09675
1454652_at	zinc finger, RAN-binding domain containing 2	Zranb2	Binding (nucleic acid)	down	0.00720076	2.30504
1455817_x_at	zinc finger, X-linked, duplicated B	Zxdb	Binding (nucleic acid)	down	0.00665904	2.30327
1417158_at	ZXD family zinc finger C	Zxdc	Binding (nucleic acid)	down	0.000792	2.07541
1435754_at	zyg-ll homolog B (C. elegans)	Zyg11b	Binding (nucleic acid)	down	0.000661	2.47819
1446244_at	zyg-ll homolog B (C. elegans)	Zyg11b	Binding (nucleic acid)	down	0.00621683	2.08691
1450637_a_at	AE binding protein 1	Aebp1	Binding (nucleotide)	up	2.39e-05	2.33283
1438936_s_at	angiogenin, ribonuclease, RNase A family, 5	Ang	Binding (nucleotide)	up	4.13e-06	3.96735
1438937_x_at	angiogenin, ribonuclease, RNase A family, 5	Ang	Binding (nucleotide)	up	3.97e-06	2.76469
1451340_at	AT rich interactive domain 5A (MRF1-like)	Arid5a	Binding (nucleotide)	up	0.000396	2.085
1425927_a_at	activating transcription factor 5	Atf5	Binding (nucleotide)	up	0.000177	2.97089
1446928_at	DnaJ (Hsp40) homolog, subfamily C, member 17	Dnajc17	Binding (nucleotide)	up	0.000303	2.10781
1427682_a_at	early growth response 2	Egr2	Binding (nucleotide)	up	0.000127	2.68345
1442804_at	Gardner-Rasheed feline sarcoma viral (Fgr) oncogene homolog	Fgr	Binding (nucleotide)	up	0.000181	2.12746
1436822_x_at	60S ribosomal protein L17 pseudogene///predicted gene 10268///ribosomal protein L17, pseudogene 3"///ribosomal protein L17///hexokinase 1///predicted gene 10362///"predicted pseudogene 10166	Gm10166///Rpl17///Gm10268///Gm6133///Gm10362///Rpl17-ps3///Hk1	Binding (nucleotide)	up	0.000266	2.11565
1437706_x_at	ribosomal protein S14///predicted gene 5805	Gm5805///Rps14	Binding (nucleotide)	up	3.48e-05	2.58253
1424771_at	H2A histone family, member J	H2afj	Binding (nucleotide)	up	8.6e-05	2.56109
1442798_x_at	hexokinase 3	Hk3	Binding (nucleotide)	up	0.000148	2.05356
1417317_s_at	ribosomal protein L35A///INO80 homolog (S. cerevisiae)	Ino80///Rpl35a	Binding (nucleotide)	up	0.00014	2.1051
1418883_a_at	poly(A) binding protein, cytoplasmic 1	Pabpc1	Binding (nucleotide)	up	0.000327	2.00711
1424470_a_at	Rap guanine nucleotide exchange factor (GEF) 3	Rapgef3	Binding (nucleotide)	up	0.00094	2.2297
1437012_x_at	Rap guanine nucleotide exchange factor (GEF) 3	Rapgef3	Binding (nucleotide)	up	0.000666	2.18237
1437946_x_at	Rap guanine nucleotide exchange factor (GEF) 3	Rapgef3	Binding (nucleotide)	up	0.000766	2.15133
1429359_s_at	RNA binding protein gene with multiple splicing	Rbpms	Binding (nucleotide)	up	2.11e-05	2.69002
1435725_x_at	ribosomal protein L12"///"predicted gene, 16519///60S ribosomal protein L12-like	Rpl12///Gm16519///LOC630855	Binding (nucleotide)	up	7.51e-05	2.2582
1416603_at	ribosomal protein L22	Rpl22	Binding (nucleotide)	up	0.000217	2.44534
1434872_x_at	ribosomal protein L37///60S ribosomal protein L37-like	Rpl37///LOC100502825	Binding (nucleotide)	up	0.000124	2.76976
1448739_x_at	ribosomal protein S18	Rps18	Binding (nucleotide)	up	4.44e-05	2.58125
1422156_a_at	ribosomal protein S2	Rps2	Binding (nucleotide)	up	1.98e-05	2.22634
1428530_x_at	ribosomal protein S24	Rps24	Binding (nucleotide)	up	0.000611	2.13231
1431765_a_at	predicted gene 6139///predicted gene 8225///"predicted gene 5921///ribosomal protein S2, pseudogene 6"///ribosomal protein S2	Rps2-ps6///Gm5921///Gm6139///Rps2///Gm8225	Binding (nucleotide)	up	2.56e-05	2.19968
1436506_a_at	small nucleolar RNA host gene (non-protein coding) 6	Snhg6	Binding (nucleotide)	up	2.18e-05	2.52071
1452679_at	tubulin, beta 2B	Tubb2b	Binding (nucleotide)	up	0.000874	2.06873
1416431_at	tubulin, beta 6	Tubb6	Binding (nucleotide)	up	5.61e-05	2.30086
1425976_x_at	zinc finger protein 353	Zfp353	Binding (nucleotide)	up	0.00936511	2.09271
1434528_at	alanine and arginine rich domain containing protein	Aard	Binding (protein)	down	0.00574624	2.70663
1423818_a_at	ADP-ribosylation factor-like 6 interacting protein 1	Arl6ip1	Binding (protein)	down	0.0122481	2.02313
1433599_at	bromodomain adjacent to zinc finger domain 1A	Baz1a	Binding (protein)	up	0.000533	2.13333
1438578_a_at	BTB (POZ) domain containing 10	Btbd10	Binding (protein)	down	0.0105048	2.19815
1433868_at	BTB (POZ) domain containing 3	Btbd3	Binding (protein)	down	0.0170497	2.31294
1429211_at	cell adhesion molecule 2	Cadm2	Binding (protein)	down	0.0411879	2.33493
1435406_at	coiled-coil alpha-helical rod protein 1	Cchcr1	Binding (protein)	up	0.000223	2.17703
1438628_x_at	contactin 3	Cntn3	Binding (protein)	down	0.00770388	2.14173
1438782_at	contactin 4	Cntn4	Binding (protein)	down	0.000367	2.31
1428347_at	cytoplasmic FMR1 interacting protein 2	Cyfip2	Binding (protein)	down	0.000567	3.6264
1442340_x_at	cysteine rich protein 61	Cyr61	Binding (protein)	up	7.04e-05	2.6303
1457823_at	cysteine rich protein 61	Cyr61	Binding (protein)	up	3.44e-05	2.20396
1455070_at	DCP2 decapping enzyme homolog (S. cerevisiae)	Dcp2	Binding (protein)	down	0.00703107	2.13442
1455079_at	DCN1, defective in cullin neddylation 1, domain containing 4 (S. cerevisiae)	Dcun1d4	Binding (protein)	down	0.00105007	2.51619
1448850_a_at	DnaJ (Hsp40) homolog, subfamily C, member 5	Dnajc5	Binding (protein)	down	0.0100749	2.04059
1452792_at	DAZ interacting protein 1	Dzip1	Binding (protein)	down	0.00192941	2.71071
1419062_at	erythrocyte protein band 4.1-like 3	Epb4.1l3	Binding (protein)	down	0.00251437	2.1421
1440595_at	erythrocyte protein band 4.1-like 3	Epb4.1l3	Binding (protein)	down	0.00318381	2.12502
1460223_a_at	erythrocyte protein band 4.9	Epb4.9	Binding (protein)	down	0.00154897	2.558
1431821_a_at	EPS8-like 1	Eps8l1	Binding (protein)	up	0.000439	2.1898
1434582_at	ELKS/RAB6-interacting/CAST family member 2	Erc2	Binding (protein)	down	0.00131333	2.25563
1449429_at	FK506 binding protein 1b	Fkbp1b	Binding (protein)	down	0.00128378	2.68352
1415939_at	fibromodulin	Fmod	Binding (protein)	up	0.00183264	2.28857
1437324_x_at	fibromodulin	Fmod	Binding (protein)	up	1.18e-06	6.3583
1437685_x_at	fibromodulin	Fmod	Binding (protein)	up	3.14e-06	6.0502
1437718_x_at	fibromodulin	Fmod	Binding (protein)	up	5.3e-06	6.28947
1438966_x_at	fibromodulin	Fmod	Binding (protein)	up	3.78e-06	6.77755
1456084_x_at	fibromodulin	Fmod	Binding (protein)	up	1.2e-06	10.1498
1424067_at	intercellular adhesion molecule 1	Icam1	Binding (protein)	up	0.00270054	2.17656
1423260_at	inhibitor of DNA binding 4	Id4	Binding (protein)	up	8.9e-05	2.75591
1418983_at	InaD-like (Drosophila)	Inadl	Binding (protein)	down	0.00120812	3.05318
1431591_s_at	ISG15 ubiquitin-like modifier///predicted gene 9706	Isg15///Gm9706	Binding (protein)	up	2.71e-05	2.98588
1438422_at	leucine rich repeat containing 20	Lrrc20	Binding (protein)	down	0.0407368	2.26769
1451173_at	leucine rich repeat containing 49	Lrrc49	Binding (protein)	down	0.00812897	2.00188
1455883_a_at	leucine rich repeat transmembrane neuronal 1	Lrrtm1	Binding (protein)	down	0.000111	2.70179
1455937_at	leucine rich repeat transmembrane neuronal 4	Lrrtm4	Binding (protein)	down	0.000777	2.28514
1455179_at	membrane protein, palmitoylated 7 (MAGUK p55 subfamily member 7)	Mpp7	Binding (protein)	down	0.00369932	2.23298
1424425_a_at	methylthioadenosine phosphorylase	Mtap	Binding (protein)	down	0.019942	2.33562
1434194_at	microtubule-associated protein 2	Mtap2	Binding (protein)	down	0.0287688	2.38101
1456586_x_at	major vault protein	Mvp	Binding (protein)	up	0.000477	2.3523
1428083_at	nuclear paraspeckle assembly transcript 1 (non-protein coding)	Neat1	Binding (protein)	up	0.00164605	2.6017
1423946_at	PDZ and LIM domain 2	Pdlim2	Binding (protein)	up	0.00214994	2.01149
1417928_at	PDZ and LIM domain 4	Pdlim4	Binding (protein)	up	3.1e-05	4.09809
1434228_at	pyruvate dehyrogenase phosphatase catalytic subunit 1	Pdp1	Binding (protein)	down	0.000692	2.3629
1438201_at	pyruvate dehyrogenase phosphatase catalytic subunit 1	Pdp1	Binding (protein)	down	0.000182	2.98031
1455204_at	phosphatidylinositol transfer protein, cytoplasmic 1	Pitpnc1	Binding (protein)	down	0.00281302	2.36606
1425760_a_at	phosphatidylinositol transfer protein, membrane-associated 1	Pitpnm1	Binding (protein)	down	0.00299941	2.08153
1423606_at	periostin, osteoblast specific factor	Postn	Binding (protein)	up	0.00330241	2.18946
1455737_at	protein phosphatase 1H (PP2C domain containing)	Ppm1h	Binding (protein)	down	0.00484548	2.76493
1435787_at	protein phosphatase 1 (formerly 2C)-like	Ppm1l	Binding (protein)	down	0.00716046	2.37577
1452046_a_at	protein phosphatase 1, catalytic subunit, gamma isoform	Ppp1cc	Binding (protein)	down	0.00215502	2.1445
1434895_s_at	protein phosphatase 1, regulatory (inhibitor) subunit 13B	Ppp1r13b	Binding (protein)	down	0.00616987	2.01073
1425542_a_at	protein phosphatase 2, regulatory subunit B (B56), gamma isoform	Ppp2r5c	Binding (protein)	down	0.00529352	2.23121
1417323_at	proline/serine-rich coiled-coil 1	Psrc1	Binding (protein)	up	0.0011994	2.12137
1448305_at	RAB6, member RAS oncogene family	Rab6	Binding (protein)	down	0.0343198	2.38429
1451362_at	RAB7, member RAS oncogene family-like 1	Rab7l1	Binding (protein)	up	0.000422	2.86191
1428443_a_at	Rap1 GTPase-activating protein	Rap1gap	Binding (protein)	down	0.00134532	2.20888
1417988_at	regulated endocrine-specific protein 18	Resp18	Binding (protein)	down	0.00397902	2.31947
1427274_at	ring finger protein 214	Rnf214	Binding (protein)	down	0.001	2.40969
1425884_at	ribosome production factor 2 homolog (S. cerevisiae)	Rpf2	Binding (protein)	up	0.00036	2.00354
1448584_at	arginine/serine-rich coiled-coil 1	Rsrc1	Binding (protein)	down	0.00153403	2.02677
1442786_s_at	RUN and FYVE domain containing 3	Rufy3	Binding (protein)	down	0.00197485	2.37546
1455027_at	RUN and FYVE domain containing 3	Rufy3	Binding (protein)	down	0.00857967	2.25381
1434456_at	RUN domain containing 3B	Rundc3b	Binding (protein)	down	0.000864	2.17792
1434743_x_at	RUN and SH3 domain containing 1	Rusc1	Binding (protein)	down	0.00167493	2.34363
1436014_a_at	RUN and SH3 domain containing 1	Rusc1	Binding (protein)	down	0.00375681	2.44347
1449944_a_at	Sec61, alpha subunit 2 (S. cerevisiae)	Sec61a2	Binding (protein)	down	0.00714305	2.10243
1448108_at	serine incorporator 1	Serinc1	Binding (protein)	down	0.00591027	2.49735
1428136_at	secreted frizzled-related protein 1	Sfrp1	Binding (protein)	down	0.000259	2.93429
1460168_at	stem-loop binding protein	Slbp	Binding (protein)	down	0.00111568	2.06072
1450675_at	stromal membrane-associated GTPase-activating protein 2	Smap2	Binding (protein)	down	0.0087136	2.10728
1424588_at	SLIT-ROBO Rho GTPase activating protein 3	Srgap3	Binding (protein)	down	0.000387	2.48561
1436113_a_at	Suppression of tumorigenicity 13	St13	Binding (protein)	down	0.010999	2.38089
1424148_a_at	signal transducing adaptor family member 2	Stap2	Binding (protein)	up	1.99e-06	3.49238
1458512_at	transducin-like enhancer of split 3, homolog of Drosophila E(spl)	Tle3	Binding (protein)	up	0.00160083	2.20842
1421893_a_at	tripeptidyl peptidase II	Tpp2	Binding (protein)	down	0.00033	2.01873
1441969_at	tripartite motif-containing 36	Trim36	Binding (protein)	down	0.000209	2.27554
1435604_at	tripartite motif-containing 37	Trim37	Binding (protein)	down	0.00159174	2.17828
1434249_s_at	tripartite motif-containing 9	Trim9	Binding (protein)	down	0.00757378	2.27385
1454886_x_at	tripartite motif-containing 9	Trim9	Binding (protein)	down	0.00373816	2.27832
1435124_at	von Willebrand factor A domain containing 5B2	Vwa5b2	Binding (protein)	down	0.00035	2.1535
1443369_at	von Willebrand factor A domain containing 5B2	Vwa5b2	Binding (protein)	down	0.00127542	2.26312
1455882_x_at	von Willebrand factor C domain containing 2	Vwc2	Binding (protein)	down	0.00540149	2.7563
1450418_a_at	Yip1 domain family, member 4	Yipf4	Binding (protein)	down	0.028227	2.09789
1433527_at	iron responsive element binding protein 2	Ireb2	Binding (RNA)	down	0.0253165	2.05317
1441905_x_at	small nuclear ribonucleoprotein N///SNRPN upstream reading frame	Snurf///Snrpn	Binding (RNA)	down	0.0252434	2.18526
1454782_at	brain-specific angiogenesis inhibitor 3	Bai3	Blood vessel development	down	0.000999	2.56074
1459665_s_at	MRV integration site 1	Mrvi1	Calcium	down	0.00229954	2.42532
1418433_at	calcium binding protein 39	Cab39	Calcium binding	down	0.00273916	2.43574
1448955_s_at	Ca2+-dependent secretion activator	Cadps	Calcium binding	down	0.000883	3.61736
1451129_at	calbindin 2	Calb2	Calcium binding	down	0.0019084	2.25575
1433592_at	calmodulin 1	Calm1	Calcium binding	down	0.00333267	3.66786
1425846_a_at	calneuron 1	Caln1	Calcium binding	down	0.00234019	2.86285
1426389_at	calcium/calmodulin-dependent protein kinase ID	Camk1d	Calcium binding	down	0.00244307	2.21525
1423941_at	calcium/calmodulin-dependent protein kinase II gamma	Camk2g	Calcium binding	down	0.00899822	2.10155
1418954_at	calcium/calmodulin-dependent protein kinase kinase 1, alpha	Camkk1	Calcium binding	down	0.00042	2.96499
1433972_at	calmodulin binding transcription activator 1	Camta1	Calcium binding	down	0.001479	3.11149
1435972_at	calpastatin	Cast	Calcium binding	down	0.000104	2.35211
1444736_at	cadherin 7, type 2	Cdh7	Calcium binding	down	0.000299	2.79228
1441165_s_at	calsyntenin 2	Clstn2	Calcium binding	down	0.00153621	2.90976
1452936_at	cartilage acidic protein 1	Crtac1	Calcium binding	down	0.00597646	3.14438
1459858_x_at	cartilage acidic protein 1	Crtac1	Calcium binding	down	0.00220251	2.11884
1448895_a_at	catenin (cadherin associated protein), alpha 2	Ctnna2	Calcium binding	down	0.00318117	2.25254
1448985_at	dual specificity phosphatase 22	Dusp22	Calcium binding	down	0.00284954	2.12036
1433474_at	EGF-like repeats and discoidin I-like domains 3	Edil3	Calcium binding	down	0.00544165	2.87996
1416131_s_at	EFR3 homolog A (S. cerevisiae)	Efr3a	Calcium binding	down	0.00503055	2.47235
1435123_at	EFR3 homolog B (S. cerevisiae)	Efr3b	Calcium binding	down	0.00381444	2.18296
1419332_at	EGF-like-domain, multiple 6	Egfl6	Calcium binding	down	0.000528	2.33515
1436623_at	ectonucleoside triphosphate diphosphohydrolase 7	Entpd7	Calcium binding	down	0.00297174	2.96036
1423537_at	growth associated protein 43	Gap43	Calcium binding	up	0.00197414	2.01783
1448812_at	hippocalcin-like 1	Hpcal1	Calcium binding	down	0.00162849	2.21234
1423127_at	inositol (myo)-1(or 4)-monophosphatase 1	Impa1	Calcium binding	down	0.00695673	2.37984
1456700_x_at	myristoylated alanine rich protein kinase C substrate	Marcks	Calcium binding	up	0.00204054	2.22206
1435415_x_at	MARCKS-like 1	Marcksl1	Calcium binding	up	0.000101	2.96186
1435627_x_at	MARCKS-like 1	Marcksl1	Calcium binding	up	0.000121	2.8668
1437226_x_at	MARCKS-like 1	Marcksl1	Calcium binding	up	0.000189	2.71103
1434887_at	neuronal calcium sensor 1	Ncs1	Calcium binding	down	0.00173071	2.24573
1431946_a_at	N-terminal EF-hand calcium binding protein 3	Necab3	Calcium binding	down	0.00191833	2.37195
1447907_x_at	N-terminal EF-hand calcium binding protein 3	Necab3	Calcium binding	down	0.000396	2.70464
1425898_x_at	olfactomedin 3	Olfm3	Calcium binding	down	0.000342	3.76219
1452090_a_at	olfactomedin 3	Olfm3	Calcium binding	down	0.000373	3.77802
1420980_at	p21 protein (Cdc42/Rac)-activated kinase 1	Pak1	Calcium binding	down	0.00402704	2.70025
1417923_at	p21 protein (Cdc42/Rac)-activated kinase 3	Pak3	Calcium binding	down	0.00781899	2.19166
1435486_at	p21 protein (Cdc42/Rac)-activated kinase 3	Pak3	Calcium binding	down	0.000451	3.16303
1455145_at	protocadherin 19	Pcdh19	Calcium binding	down	0.00114935	2.20773
1456214_at	protocadherin 7	Pcdh7	Calcium binding	down	0.00143856	2.95142
1420798_s_at	protocadherin alpha 10///protocadherin alpha 8///protocadherin alpha 9///protocadherin alpha 12///protocadherin alpha 6///protocadherin alpha 11///protocadherin alpha 7///"protocadherin alpha 1///protocadherin alpha 5///protocadherin alpha 4///protocadherin alpha 3///protocadherin alpha 2///protocadherin alpha subfamily C, 2"///protocadherin alpha subfamily C, 1	Pcdha11///Pcdha12///Pcdha1///Pcdha10///Pcdha3///Pcdha2///Pcdha5///Pcdha4///Pcdha7///Pcdha6///Pcdha9///Pcdha8///Pcdhac2///Pcdhac1	Calcium binding	down	0.000475	2.90261
1424341_s_at	protocadherin alpha 10///protocadherin alpha 8///protocadherin alpha 9///protocadherin alpha 12///protocadherin alpha 6///protocadherin alpha 11///protocadherin alpha 7///"protocadherin alpha 1///protocadherin alpha 5///protocadherin alpha 4///protocadherin alpha 3///protocadherin alpha 2///protocadherin alpha subfamily C, 2"///protocadherin alpha subfamily C, 1	Pcdha11///Pcdha12///Pcdha1///Pcdha10///Pcdha3///Pcdha2///Pcdha5///Pcdha4///Pcdha7///Pcdha6///Pcdha9///Pcdha8///Pcdhac2///Pcdhac1	Calcium binding	down	0.00177082	2.31449
1451769_s_at	protocadherin alpha 10///protocadherin alpha 8///protocadherin alpha 9///protocadherin alpha 12///protocadherin alpha 6///protocadherin alpha 11///protocadherin alpha 7///"protocadherin alpha 1///protocadherin alpha 5///protocadherin alpha 4///protocadherin alpha 3///protocadherin alpha 2///protocadherin alpha subfamily C, 2"///protocadherin alpha subfamily C, 1	Pcdha11///Pcdha12///Pcdha1///Pcdha10///Pcdha3///Pcdha2///Pcdha5///Pcdha4///Pcdha7///Pcdha6///Pcdha9///Pcdha8///Pcdhac2///Pcdhac1	Calcium binding	down	0.00373765	2.12594
1422640_at	protocadherin beta 9	Pcdhb9	Calcium binding	down	0.00848487	2.39607
1419392_at	piccolo (presynaptic cytomatrix protein)	Pclo	Calcium binding	down	0.00158969	2.53484
1452423_at	piccolo (presynaptic cytomatrix protein)	Pclo	Calcium binding	down	0.00161057	2.46084
1455373_at	piccolo (presynaptic cytomatrix protein)	Pclo	Calcium binding	down	7.71e-05	3.05121
1433591_at	protein phosphatase 3, regulatory subunit B, alpha isoform (calcineurin B, type I)	Ppp3r1	Calcium binding	down	0.0239474	2.04973
1416762_at	S100 calcium binding protein A10 (calpactin)	S100a10	Calcium binding	up	0.00137377	2.04634
1456642_x_at	S100 calcium binding protein A10 (calpactin)	S100a10	Calcium binding	up	0.000276	2.5607
1460351_at	S100 calcium binding protein A11 (calgizzarin)	S100a11	Calcium binding	up	0.000239	2.22374
1418704_at	S100 calcium binding protein A13	S100a13	Calcium binding	up	0.000347	2.42335
1447676_x_at	S100 calcium binding protein A16	S100a16	Calcium binding	up	6.93e-05	2.166
1421375_a_at	S100 calcium binding protein A6 (calcyclin)	S100a6	Calcium binding	up	3.73e-08	8.3893
1436002_at	signal peptide, CUB domain, EGF-like 3	Scube3	Calcium binding	up	0.000133	2.57277
1416114_at	SPARC-like 1	Sparcl1	Calcium binding	down	0.00601974	2.67233
1420955_at	visinin-like 1	Vsnl1	Calcium homeostasis	down	0.00321105	2.92562
1433617_s_at	UDP-Gal:betaGlcNAc beta 1,4-galactosyltransferase, polypeptide 5	B4galt5	Carbohydrate metabolism	down	0.0128504	2.10767
1428715_at	glutamine fructose-6-phosphate transaminase 1	Gfpt1	Carbohydrate metabolism	down	0.0195535	2.29466
1422612_at	hexokinase 2	Hk2	Carbohydrate metabolism	up	1.16e-06	3.27603
1422743_at	phosphorylase kinase alpha 1	Phka1	Carbohydrate metabolism	down	0.0387903	2.02832
1451440_at	chondrolectin	Chodl	Carbohydrate transport	down	5.59e-05	7.45746
1428642_at	solute carrier family 35, member D3	Slc35d3	Carbohydrate transport	down	0.00029	2.52273
1418922_at	cell adhesion molecule 3	Cadm3	Cell adhesion	down	0.0109173	2.22113
1416072_at	CD34 antigen	Cd34	Cell adhesion	up	0.0406937	2.00475
1416066_at	CD9 antigen	Cd9	Cell adhesion	up	0.0154738	2.33435
1418758_a_at	cytohesin 3	Cyth3	Cell adhesion	down	0.0113883	2.01497
1460437_at	cytohesin 4	Cyth4	Cell adhesion	up	1.06e-05	2.36121
1456014_s_at	fermitin family homolog 3 (Drosophila)	Fermt3	Cell adhesion	up	4.69e-05	3.36469
1448303_at	glycoprotein (transmembrane) nmb	Gpnmb	Cell adhesion	up	2.11e-05	7.97291
1419128_at	integrin alpha X	Itgax	Cell adhesion	up	2.48e-06	5.89887
1450678_at	integrin beta 2	Itgb2	Cell adhesion	up	8.25e-05	4.35259
1417533_a_at	integrin beta 5	Itgb5	Cell adhesion	up	2.93e-05	2.59734
1449583_at	protocadherin beta 20	Pcdhb20	Cell adhesion	down	0.0101623	2.13956
1423724_at	ZW10 interactor	Zwint	Cell cucle	down	0.0103698	2.79554
1454610_at	septin 7	Sept7	Cell cycle	down	0.0119393	2.308
1435974_at	CDC42 guanine nucleotide exchange factor (GEF) 9	Arhgef9	Cell cycle	down	0.00092	2.70669
1428137_at	ADP-ribosylation factor-like 8B	Arl8b	Cell cycle	down	0.0154439	2.04198
1428138_s_at	ADP-ribosylation factor-like 8B	Arl8b	Cell cycle	down	0.0155787	2.06577
1417419_at	cyclin D1	Ccnd1	Cell cycle	up	0.00120853	3.32676
1417420_at	cyclin D1	Ccnd1	Cell cycle	up	0.000653	3.00857
1448698_at	cyclin D1	Ccnd1	Cell cycle	up	2.77e-06	3.31357
1416122_at	cyclin D2	Ccnd2	Cell cycle	up	0.000239	2.07787
1434745_at	cyclin D2	Ccnd2	Cell cycle	up	0.000121	2.47069
1448229_s_at	cyclin D2	Ccnd2	Cell cycle	up	0.00027	2.18025
1455956_x_at	cyclin D2	Ccnd2	Cell cycle	up	8.84e-05	2.67649
1441910_x_at	cyclin E1	Ccne1	Cell cycle	down	0.0153333	2.18482
1424638_at	cyclin-dependent kinase inhibitor 1A (P21)	Cdkn1a	Cell cycle	up	0.000816	3.70836
1449929_at	dynein light chain Tctex-type 3	Dynlt3	Cell cycle	down	0.0143267	2.16415
1417512_at	ecotropic viral integration site 5	Evi5	Cell cycle	down	0.0164222	2.14963
1415899_at	Jun-B oncogene	Junb	Cell cycle	up	0.00324402	2.07669
1425745_a_at	transforming, acidic coiled-coil containing protein 2	Tacc2	Cell cycle	down	0.000158	2.1614
1417104_at	epithelial membrane protein 3	Emp3	Cell growth	up	6.04e-05	2.07867
1438629_x_at	granulin	Grn	Cell growth	up	2.92e-05	3.49742
1448148_at	granulin	Grn	Cell growth	up	0.00307441	2.90132
1456567_x_at	granulin	Grn	Cell growth	up	0.000162	3.46582
1452114_s_at	insulin-like growth factor binding protein 5	Igfbp5	Cell growth	up	4.92e-05	6.77204
1433787_at	NEL-like 1 (chicken)	Nell1	Cell growth	down	0.000363	2.87415
1449353_at	zinc finger matrin type 3	Zmat3	Cell growth	down	0.0092944	2.55839
1438272_at	CUB and Sushi multiple domains 3	Csmd3	Cell proliferation	down	0.000758	2.21153
1434676_at	myotubularin related protein 9	Mtmr9	Cell proliferation	down	0.0484015	2.29212
1435297_at	gap junction protein, delta 2	Gjd2	Cell signalling	down	0.000101	2.86809
1434440_at	guanine nucleotide binding protein (G protein), alpha inhibiting 1	Gnai1	Cell signalling	down	0.00320646	2.6382
1439009_at	guanine nucleotide binding protein-like 3 (nucleolar)-like	Gnl3l	Cell signalling	down	0.00289518	2.72905
1452896_at	gene trap locus 3	Gtl3	Cell signalling	down	0.00819479	2.09741
1434141_at	guanylate cyclase 1, soluble, alpha 3	Gucy1a3	Cell signalling	down	0.00494182	2.19291
1420872_at	guanylate cyclase 1, soluble, beta 3	Gucy1b3	Cell signalling	down	0.00103218	2.82366
1440350_at	pannexin 2	Panx2	Cell signalling	down	0.00591298	2.25856
1423760_at	CD44 antigen	Cd44	Cell-cell interaction	up	0.00962003	4.35654
1434376_at	CD44 antigen	Cd44	Cell-cell interaction	up	0.000305	5.56887
1416133_at	EFR3 homolog A (S. cerevisiae)	Efr3a	Cell-cell interaction	down	0.00843798	3.00156
1448397_at	gap junction protein, beta 6	Gjb6	Cell-cell interaction	down	0.0292091	2.09966
1436920_at	protocadherin 17	Pcdh17	Cell-cell interaction	down	0.036646	2.24038
1435251_at	sorting nexin 13	Snx13	Cell-cell interaction	down	0.016283	2.40895
1417266_at	chemokine (C-C motif) ligand 6	Ccl6	Chemotaxis	up	5.65e-05	2.85024
1428187_at	CD47 antigen (Rh-related antigen, integrin-associated signal transducer)	Cd47	Chemotaxis	down	0.0108423	2.06637
1418930_at	chemokine (C-X-C motif) ligand 10	Cxcl10	Chemotaxis	up	0.000824	10.3689
1418349_at	heparin-binding EGF-like growth factor	Hbegf	Chemotaxis	up	0.0126447	2.34643
1450708_at	secretogranin II	Scg2	Chemotaxis	down	0.0176848	2.26125
1419914_s_at	nuclear undecaprenyl pyrophosphate synthase 1 homolog (S. cerevisiae)	Nus1	Cholesterol transport	down	0.0257208	2.01185
1433531_at	acyl-CoA synthetase long-chain family member 4	Acsl4	Cholesterol/steroid metabolism	down	0.0048709	2.3455
1437031_at	acyl-CoA synthetase long-chain family member 6	Acsl6	Cholesterol/steroid metabolism	down	0.00123172	2.58523
1422478_a_at	acyl-CoA synthetase short-chain family member 2	Acss2	Cholesterol/steroid metabolism	down	0.00203938	2.19821
1422479_at	acyl-CoA synthetase short-chain family member 2	Acss2	Cholesterol/steroid metabolism	down	0.00158693	2.22942
1432466_a_at	apolipoprotein E	Apoe	Cholesterol/steroid metabolism	up	1.62e-06	5.2311
1423096_at	calpain 7	Capn7	Cholesterol/steroid metabolism	down	0.004625	2.00162
1449227_at	cholesterol 25-hydroxylase	Ch25h	Cholesterol/steroid metabolism	up	0.000167	2.62535
1450646_at	cytochrome P450, family 51	Cyp51	Cholesterol/steroid metabolism	down	0.000118	2.61731
1422533_at	cytochrome P450, family 51	Cyp51	Cholesterol/steroid metabolism	down	0.0014126	2.34027
1418129_at	24-dehydrocholesterol reductase	Dhcr24	Cholesterol/steroid metabolism	down	0.000738	2.93748
1451895_a_at	24-dehydrocholesterol reductase	Dhcr24	Cholesterol/steroid metabolism	down	6.18e-05	2.96862
1422538_at	exostoses (multiple)-like 2	Extl2	Cholesterol/steroid metabolism	down	0.000369	3.37737
1422539_at	exostoses (multiple)-like 2	Extl2	Cholesterol/steroid metabolism	down	0.000935	2.38727
1443904_at	fatty acid desaturase domain family, member 6	Fads6	Cholesterol/steroid metabolism	down	0.00416899	2.14435
1435315_s_at	fatty acyl CoA reductase 1	Far1	Cholesterol/steroid metabolism	down	0.00530258	2.41467
1433444_at	3-hydroxy-3-methylglutaryl-Coenzyme A synthase 1	Hmgcs1	Cholesterol/steroid metabolism	down	0.000652	3.4028
1433445_x_at	3-hydroxy-3-methylglutaryl-Coenzyme A synthase 1	Hmgcs1	Cholesterol/steroid metabolism	down	0.000401	3.11274
1433446_at	3-hydroxy-3-methylglutaryl-Coenzyme A synthase 1	Hmgcs1	Cholesterol/steroid metabolism	down	0.000711	2.44798
1449038_at	hydroxysteroid 11-beta dehydrogenase 1	Hsd11b1	Cholesterol/steroid metabolism	down	0.000204	5.05198
1457248_x_at	hydroxysteroid (17-beta) dehydrogenase 7	Hsd17b7	Cholesterol/steroid metabolism	down	0.00389884	2.87993
1454671_at	insulin induced gene 1	Insig1	Cholesterol/steroid metabolism	down	0.000156	2.14283
1417980_a_at	insulin induced gene 2	Insig2	Cholesterol/steroid metabolism	down	0.0201191	2.57852
1417981_at	insulin induced gene 2	Insig2	Cholesterol/steroid metabolism	down	0.0115186	2.5759
1429274_at	LY6/PLAUR domain containing 6B	Lypd6b	Cholesterol/steroid metabolism	down	0.0025458	2.84012
1416222_at	NAD(P) dependent steroid dehydrogenase-like	Nsdhl	Cholesterol/steroid metabolism	down	0.000287	2.95941
1460192_at	oxysterol binding protein-like 1A	Osbpl1a	Cholesterol/steroid metabolism	down	0.00804359	2.68537
1457881_at	oxysterol binding protein-like 6	Osbpl6	Cholesterol/steroid metabolism	down	0.000218	3.19296
1437069_at	oxysterol binding protein-like 8	Osbpl8	Cholesterol/steroid metabolism	down	0.00441322	2.1673
1423078_a_at	sterol-C4-methyl oxidase-like	Sc4mol	Cholesterol/steroid metabolism	down	0.00156169	2.96684
1434520_at	sterol-C5-desaturase (fungal ERG3, delta-5-desaturase) homolog (S. cerevisae)	Sc5d	Cholesterol/steroid metabolism	down	0.000376	3.3341
1415964_at	stearoyl-Coenzyme A desaturase 1	Scd1	Cholesterol/steroid metabolism	down	0.00762888	2.4309
1415993_at	squalene epoxidase	Sqle	Cholesterol/steroid metabolism	down	0.00116213	3.09438
1428386_at	acyl-CoA synthetase long-chain family member 3	Acsl3	CNS development	down	0.0284026	2.08068
1452771_s_at	acyl-CoA synthetase long-chain family member 3	Acsl3	CNS development	down	0.0254847	2.44688
1426880_at	enhancer trap locus 4	Etl4	CNS development	down	0.000692	3.24887
1455652_at	kinesin family member 3A	Kif3a	CNS development	down	0.0194273	2.53028
1435895_at	limbic system-associated membrane protein	Lsamp	CNS development	down	0.00464124	2.4469
1418588_at	neurensin 1	Nrsn1	CNS development	down	0.0172963	2.13917
1458492_x_at	neurotrimin	Ntm	CNS development	down	0.0303739	2.33247
1420388_at	protease, serine, 12 neurotrypsin (motopsin)	Prss12	CNS development	down	0.0182306	2.20374
1455377_at	tubulin tyrosine ligase-like family, member 7	Ttll7	CNS development	down	0.0101799	2.78118
1459693_x_at	tyrosine 3-monooxygenase/tryptophan 5-monooxygenase activation protein, gamma polypeptide	Ywhag	CNS development	down	0.0114747	2.49012
1442082_at	complement component 3a receptor 1	C3ar1	Complement cascade	up	0.0123097	4.36014
1434719_at	alpha-2-macroglobulin	A2m	Complement system	up	7.03e-05	11.3752
1417381_at	complement component 1, q subcomponent, alpha polypeptide	C1qa	Complement system	up	3.21e-06	7.98003
1417063_at	complement component 1, q subcomponent, beta polypeptide	C1qb	Complement system	up	6.03e-06	4.21255
1434366_x_at	complement component 1, q subcomponent, beta polypeptide	C1qb	Complement system	up	2.11e-08	8.59674
1437726_x_at	complement component 1, q subcomponent, beta polypeptide	C1qb	Complement system	up	2.55e-08	8.89125
1449401_at	complement component 1, q subcomponent, C chain	C1qc	Complement system	up	4.57e-05	5.74804
1423954_at	complement component 3	C3	Complement system	up	9.17e-05	9.43525
1418021_at	complement component 4B (Childo blood group)	C4b	Complement system	up	1.88e-09	28.6672
1416625_at	serine (or cysteine) peptidase inhibitor, clade G, member 1	Serping1	Complement system	up	3.68e-05	2.75555
1435038_s_at	AP2 associated kinase 1	Aak1	Cytoskeleton	down	0.0024438	3.37778
1433985_at	abl-interactor 2	Abi2	Cytoskeleton	down	0.0148996	2.09648
1435605_at	ARP3 actin-related protein 3 homolog B (yeast)	Actr3b	Cytoskeleton	down	0.00052	2.43623
1419421_at	ankyrin 1, erythroid	Ank1	Cytoskeleton	down	0.0015739	2.03271
1452872_at	ankyrin 3, epithelial	Ank3	Cytoskeleton	down	0.00100899	2.83633
1415726_at	ankyrin repeat domain 17	Ankrd17	Cytoskeleton	down	0.00370388	2.22047
1436775_a_at	ankyrin repeat domain 17	Ankrd17	Cytoskeleton	down	0.0066779	2.09239
1436294_at	ankyrin repeat domain 29	Ankrd29	Cytoskeleton	down	0.000622	2.29528
1438756_at	ankyrin repeat domain 29	Ankrd29	Cytoskeleton	down	0.00187264	2.87928
1435307_at	ankyrin repeat domain 34B	Ankrd34b	Cytoskeleton	down	0.000519	3.63583
1435880_at	ankyrin repeat domain 50	Ankrd50	Cytoskeleton	down	0.00415468	2.32688
1437217_at	ankyrin repeat domain 6	Ankrd6	Cytoskeleton	down	0.0044268	2.71976
1416226_at	actin related protein 2/3 complex, subunit 1B	Arpc1b	Cytoskeleton	up	8.67e-07	3.50112
1419401_at	ankyrin repeat and SOCS box-containing 13	Asb13	Cytoskeleton	down	0.00258899	3.14882
1449459_s_at	ankyrin repeat and SOCS box-containing 13	Asb13	Cytoskeleton	down	0.00393528	3.10122
1436123_at	bassoon	Bsn	Cytoskeleton	down	0.00386051	2.44168
1447803_x_at	capping protein (actin filament), gelsolin-like	Capg	Cytoskeleton	up	3.96e-06	4.33016
1450355_a_at	capping protein (actin filament), gelsolin-like	Capg	Cytoskeleton	up	7.68e-06	3.00317
1451799_at	coiled-coil domain containing 25	Ccdc25	Cytoskeleton	down	2.99e-05	2.01556
1430303_at	coiled-coil domain containing 41	Ccdc41	Cytoskeleton	down	0.00578249	2.10318
1427157_at	coiled-coil domain containing 85A	Ccdc85a	Cytoskeleton	down	0.000387	2.21266
1452309_at	cingulin-like 1	Cgnl1	Cytoskeleton	down	0.00178376	2.31569
1440158_x_at	Coiled-coil-helix-coiled-coil-helix domain containing 7	Chchd7	Cytoskeleton	down	0.00365599	2.32942
1421698_a_at	collagen, type XIX, alpha 1	Col19a1	Cytoskeleton	down	4.62e-05	2.0399
1435207_at	DIX domain containing 1	Dixdc1	Cytoskeleton	down	0.00349413	2.25879
1416361_a_at	dynein cytoplasmic 1 intermediate chain 1	Dync1i1	Cytoskeleton	down	0.00142837	2.99626
1434083_a_at	ELMO domain containing 1	Elmod1	Cytoskeleton	down	0.00250155	3.74878
1444150_at	erythrocyte protein band 4.1	Epb4.1	Cytoskeleton	down	0.00581286	2.8912
1447812_x_at	filamin C, gamma	Flnc	Cytoskeleton	up	0.000102	4.42849
1426508_at	glial fibrillary acidic protein	Gfap	Cytoskeleton	up	0.000136	4.42568
1426509_s_at	glial fibrillary acidic protein	Gfap	Cytoskeleton	up	1.14e-06	10.4789
1440142_s_at	glial fibrillary acidic protein	Gfap	Cytoskeleton	up	1.71e-06	15.7552
1448991_a_at	internexin neuronal intermediate filament protein, alpha	Ina	Cytoskeleton	down	0.00248214	2.16606
1448992_at	internexin neuronal intermediate filament protein, alpha	Ina	Cytoskeleton	down	0.0052339	2.28721
1423651_at	iron-sulfur cluster assembly 1 homolog (S. cerevisiae)	Isca1	Cytoskeleton	down	0.00515389	2.64922
1451214_at	kelch repeat and BTB (POZ) domain containing 2	Kbtbd2	Cytoskeleton	down	0.00149304	2.06323
1451200_at	kinesin family member 1B	Kif1b	Cytoskeleton	down	0.000649	2.09516
1455029_at	kinesin family member 21A	Kif21a	Cytoskeleton	down	0.00241808	2.50599
1450053_at	kinesin family member 2A	Kif2a	Cytoskeleton	down	0.0067152	2.41473
1436560_at	kinesin family member 3A	Kif3a	Cytoskeleton	down	0.000655	2.45652
1455266_at	kinesin family member 5C	Kif5c	Cytoskeleton	down	0.000845	2.99639
1451783_a_at	kinesin-associated protein 3	Kifap3	Cytoskeleton	down	0.00344402	2.27867
1417005_at	kinesin light chain 1	Klc1	Cytoskeleton	down	0.00227207	2.15014
1434535_at	keratin 222	Krt222	Cytoskeleton	down	0.000264	2.27154
1415929_at	microtubule-associated protein 1 light chain 3 beta	Map1lc3b	Cytoskeleton	down	0.00890041	2.22518
1451990_at	microtubule-associated protein, RP/EB family, member 2	Mapre2	Cytoskeleton	down	0.00312325	2.813
1415972_at	myristoylated alanine rich protein kinase C substrate	Marcks	Cytoskeleton	up	0.0187117	2.021
1425509_at	MAP/microtubule affinity-regulating kinase 1	Mark1	Cytoskeleton	up	8.68e-06	3.52886
1455779_at	microtubule-associated protein 1 A	Mtap1a	Cytoskeleton	down	0.000228	2.64289
1421851_at	microtubule-associated protein 1B	Mtap1b	Cytoskeleton	down	7.6e-05	2.43535
1450397_at	microtubule-associated protein 1B	Mtap1b	Cytoskeleton	down	0.0119976	3.4631
1440231_at	microtubule-associated protein 9	Mtap9	Cytoskeleton	down	0.000729	3.67826
1447831_s_at	myotubularin related protein 7	Mtmr7	Cytoskeleton	down	0.00359216	2.53784
1436051_at	myosin VA	Myo5a	Cytoskeleton	down	0.00286921	2.89988
1424847_at	neurofilament, heavy polypeptide	Nefh	Cytoskeleton	down	0.00124933	3.83892
1422520_at	neurofilament, medium polypeptide	Nefm	Cytoskeleton	down	0.000828	3.69821
1448578_at	platelet-activating factor acetylhydrolase, isoform 1b, subunit 1	Pafah1b1	Cytoskeleton	down	0.0352944	2.73976
1417890_at	pyridoxal (pyridoxine, vitamin B6) phosphatase	Pdxp	Cytoskeleton	down	0.0105421	2.17714
1418209_a_at	profilin 2	Pfn2	Cytoskeleton	down	0.00526672	2.24895
1418210_at	profilin 2	Pfn2	Cytoskeleton	down	0.00402363	2.49477
1454832_at	phosphatase and actin regulator 1	Phactr1	Cytoskeleton	down	0.00666757	2.10074
1427900_at	phosphatidylinositol-4-phosphate 5-kinase-like 1	Pip5kl1	Cytoskeleton	down	0.027597	2.22651
1422530_at	peripherin	Prph	Cytoskeleton	down	0.0440349	2.96853
1427888_a_at	spectrin alpha 2	Spna2	Cytoskeleton	down	0.000498	2.15115
1427889_at	spectrin alpha 2	Spna2	Cytoskeleton	down	0.000531	2.85691
1452143_at	spectrin beta 2	Spnb2	Cytoskeleton	down	0.0101098	2.42965
1434089_at	synaptopodin	Synpo	Cytoskeleton	up	0.00014	2.02991
1435700_at	talin 2	Tln2	Cytoskeleton	down	0.000265	2.13265
1428371_at	tau tubulin kinase 2	Ttbk2	Cytoskeleton	down	0.0008	2.37013
1416128_at	tubulin, alpha 1B///predicted gene 6682///"predicted gene 5620///tubulin, alpha 1A///tubulin, alpha 1C"	Tuba1a///Tuba1b///Gm6682///Gm5620///Tuba1c	Cytoskeleton	up	7.04e-05	2.52799
1448232_x_at	tubulin, alpha 1B///predicted gene 6682///"predicted gene 5620///tubulin, alpha 1A///tubulin, alpha 1C"	Tuba1a///Tuba1b///Gm6682///Gm5620///Tuba1c	Cytoskeleton	up	2.39e-05	2.55773
1417374_at	tubulin, alpha 4A	Tuba4a	Cytoskeleton	down	0.000454	2.36649
1421863_at	vesicle-associated membrane protein 1	Vamp1	Cytoskeleton	down	0.00263804	2.78548
1450641_at	vimentin	Vim	Cytoskeleton	up	5.51e-05	4.91203
1418545_at	WASP family 1	Wasf1	Cytoskeleton	down	0.00983916	2.54948
1426776_at	Wiskott-Aldrich syndrome-like (human)	Wasl	Cytoskeleton	down	0.0124749	2.47861
1416004_at	tyrosine 3-monooxygenase/tryptophan 5-monooxygenase activation protein, eta polypeptide	Ywhah	Cytoskeleton	down	0.00593276	2.24436
1431076_at	adducin 2 (beta)	Add2	Cytoskeleton (cell contact)	down	0.00328028	2.6726
1452981_at	contactin 1	Cntn1	Cytoskeleton (cell contact)	down	0.0111396	3.2402
1436520_at	AHNAK nucleoprotein 2	Ahnak2	Cytoskeleton (migration)	down	0.00368132	2.76009
1455058_at	myotubularin related protein 9	Mtmr9	Dephosphorylation	down	0.0192751	2.0823
1434990_at	protein phosphatase 1E (PP2C domain containing)	Ppm1e	Dephosphorylation	down	0.00159277	3.25712
1425914_a_at	armadillo repeat containing, X-linked 1	Armcx1	Development	down	0.000199	2.57113
1415780_a_at	armadillo repeat containing, X-linked 2	Armcx2	Development	down	0.000195	3.39627
1437849_x_at	armadillo repeat containing, X-linked 2	Armcx2	Development	down	0.00166044	2.10007
1456739_x_at	armadillo repeat containing, X-linked 2	Armcx2	Development	down	0.00135882	2.17944
1460359_at	armadillo repeat containing, X-linked 3	Armcx3	Development	down	0.00406127	2.48657
1427167_at	armadillo repeat-containing X-linked protein 5-like"///"armadillo repeat containing, X-linked 4	Armcx4///LOC100504837	Development	down	0.000338	2.37605
1417516_at	DNA-damage inducible transcript 3	Ddit3	DNA damage	up	7.91e-06	3.59193
1431258_at	death inducer-obliterator 1	Dido1	DNA damage	up	8.17e-05	2.5254
1449519_at	growth arrest and DNA-damage-inducible 45 alpha	Gadd45a	DNA damage	up	0.000467	3.04538
1419291_x_at	growth arrest specific 5	Gas5	DNA damage	up	2.74e-05	2.72733
1449410_a_at	growth arrest specific 5	Gas5	DNA damage	up	1.29e-05	2.37679
1452318_a_at	heat shock protein 1B	Hspa1b	DNA damage	up	0.00443085	2.3957
1422943_a_at	heat shock protein 1	Hspb1	DNA damage	up	0.00175114	3.59222
1425964_x_at	heat shock protein 1	Hspb1	DNA damage	up	0.00192691	3.8164
1452842_at	heat shock protein, alpha-crystallin-related, B9	Hspb9	DNA damage	up	1.62e-05	3.19815
1419120_at	lymphoblastomic leukemia 1	Lyl1	DNA damage	up	4.41e-05	2.49963
1451132_at	pre-B-cell leukemia transcription factor interacting protein 1	Pbxip1	DNA damage	up	4.05e-05	3.09794
1428551_at	tRNA methyltransferase 11 homolog (S. cerevisiae)	Trmt11	DNA methylation	down	0.0113377	2.02337
1435291_at	LEM domain containing 3	Lemd3	DNA repair	down	0.00126593	2.73209
1435023_at	intersectin 2	Itsn2	Endocytosis	down	0.0119036	2.69747
1434539_at	leucine rich repeat protein 3, neuronal	Lrrn3	Endocytosis	down	0.0151139	2.16329
1428260_at	atlastin GTPase 1	Atl1	Endoplasmic reticulum	down	0.00212006	3.89982
1435594_at	atlastin GTPase 2	Atl2	Endoplasmic reticulum	down	0.00336264	2.38688
1428211_at	prolyl 4-hydroxylase, transmembrane (endoplasmic reticulum)	P4htm	Endoplasmic reticulum	down	0.00467137	2.28628
1429761_at	reticulon 1	Rtn1	Endoplasmic reticulum	down	0.00442298	2.29908
1418101_a_at	reticulon 3	Rtn3	Endoplasmic reticulum	down	0.00499565	2.10643
1415838_at	serine incorporator 1	Serinc1	Endoplasmic reticulum	down	0.0161973	2.483
1435937_at	serine palmitoyltransferase, long chain base subunit 2	Sptlc2	Endoplasmic reticulum	down	0.0138596	2.29281
1417235_at	EH-domain containing 3	Ehd3	Endosome	down	0.00972352	2.56942
1434674_at	lysosomal trafficking regulator	Lyst	Endosome	down	0.015699	2.02434
1438803_s_at	sorting nexin 16	Snx16	Endosome	down	0.0164633	2.0196
1417007_a_at	vacuolar protein sorting 4b (yeast)	Vps4b	Endosome	down	0.030267	2.06609
1437072_at	Rho GTPase activating protein 25	Arhgap25	Enzyme activator activity	up	0.000192	2.30951
1421496_at	alkaline ceramidase 2	Acer2	Enzyme Activity	up	0.00621725	2.37744
1431032_at	amylo-1,6-glucosidase, 4-alpha-glucanotransferase	Agl	Enzyme Activity	down	0.00443612	2.30246
1431033_x_at	amylo-1,6-glucosidase, 4-alpha-glucanotransferase	Agl	Enzyme Activity	down	0.00740376	2.32357
1433819_s_at	1-acylglycerol-3-phosphate O-acyltransferase 3	Agpat3	Enzyme Activity	down	0.00221908	2.15275
1454799_at	1-acylglycerol-3-phosphate O-acyltransferase 9	Agpat9	Enzyme Activity	down	0.00957913	2.05602
1450726_at	N-acylsphingosine amidohydrolase 2	Asah2	Enzyme Activity	down	0.000863	2.31007
1436455_at	aspartate-beta-hydroxylase	Asph	Enzyme Activity	down	0.000563	2.26123
1420038_at	ATPase, H+ transporting, lysosomal V1 subunit E1	Atp6v1e1	Enzyme Activity	up	1.87e-06	2.75796
1418736_at	UDP-GalNAc:betaGlcNAc beta 1,3-galactosaminyltransferase, polypeptide 1	B3galnt1	Enzyme Activity	down	0.005203	2.76905
1427153_at	branched chain ketoacid dehydrogenase E1, beta polypeptide	Bckdhb	Enzyme Activity	down	0.00764229	2.11316
1428680_at	CDP-diacylglycerol synthase 1	Cds1	Enzyme Activity	down	0.000689	2.94134
1423693_at	chymotrypsin-like elastase family, member 1	Cela1	Enzyme Activity	up	0.00140165	2.31906
1460248_at	carboxypeptidase X 2 (M14 family)	Cpxm2	Enzyme Activity	up	5.23e-05	2.21
1450966_at	carnitine O-octanoyltransferase	Crot	Enzyme Activity	down	0.00497598	2.16911
1455361_at	diacylglycerol kinase, beta	Dgkb	Enzyme Activity	down	0.00589546	2.36307
1436087_at	dipeptidylpeptidase 10	Dpp10	Enzyme Activity	down	0.000559	2.55738
1436661_at	dipeptidylpeptidase 10	Dpp10	Enzyme Activity	down	0.0042335	2.52873
1451394_at	dipeptidylpeptidase 6	Dpp6	Enzyme Activity	down	0.00825654	2.53449
1454613_at	dihydropyrimidinase-like 3	Dpysl3	Enzyme Activity	down	0.00237723	2.59485
1448649_at	glutamyl aminopeptidase	Enpep	Enzyme Activity	down	0.000918	2.19078
1447900_x_at	ectonucleoside triphosphate diphosphohydrolase 4	Entpd4	Enzyme Activity	down	0.00618841	2.26607
1449190_a_at	ectonucleoside triphosphate diphosphohydrolase 4	Entpd4	Enzyme Activity	down	0.00378352	2.30119
1438322_x_at	farnesyl diphosphate farnesyl transferase 1	Fdft1	Enzyme Activity	down	0.00149687	2.1319
1448130_at	farnesyl diphosphate farnesyl transferase 1	Fdft1	Enzyme Activity	down	0.004888	2.07248
1427749_at	UDP-N-acetyl-alpha-D-galactosamine:polypeptide N-acetylgalactosaminyltransferase 3	Galnt3	Enzyme Activity	up	0.000135	2.0019
1434055_at	UDP-N-acetyl-alpha-D-galactosamine:polypeptide N-acetylgalactosaminyltransferase 9	Galnt9	Enzyme Activity	down	0.00465782	2.51126
1429235_at	UDP-N-acetyl-alpha-D-galactosamine:polypeptide N-acetylgalactosaminyltransferase-like 2	Galntl2	Enzyme Activity	up	0.000199	2.00265
1435656_at	guanine monophosphate synthetase	Gmps	Enzyme Activity	down	0.0027768	3.08755
1455057_at	guanine monophosphate synthetase	Gmps	Enzyme Activity	down	0.00743214	2.64792
1419469_at	guanine nucleotide binding protein (G protein), beta 4	Gnb4	Enzyme Activity	up	0.000683	2.21902
1450970_at	glutamate oxaloacetate transaminase 1, soluble	Got1	Enzyme Activity	down	0.0043874	3.1239
1423804_a_at	isopentenyl-diphosphate delta isomerase	Idi1	Enzyme Activity	down	0.000136	3.68034
1451122_at	isopentenyl-diphosphate delta isomerase	Idi1	Enzyme Activity	down	2.78e-05	3.67201
1455481_at	iduronate 2-sulfatase	Ids	Enzyme Activity	down	0.00806798	2.82158
1418110_a_at	inositol polyphosphate-5-phosphatase D	Inpp5d	Enzyme Activity	up	0.000159	2.37376
1441058_at	inositol 1,4,5-trisphosphate 3-kinase B	Itpkb	Enzyme Activity	up	0.000203	2.00209
1448982_at	kallikrein related-peptidase 6	Klk6	Enzyme Activity	up	1.49e-05	3.16586
1455018_at	lemur tyrosine kinase 2	Lmtk2	Enzyme Activity	down	0.00168041	2.75677
1438432_at	leucyl/cystinyl aminopeptidase	Lnpep	Enzyme Activity	down	0.00548042	2.40376
1435326_at	lysophosphatidylglycerol acyltransferase 1	Lpgat1	Enzyme Activity	down	0.00848842	2.00265
1448244_at	lysophospholipase 1	Lypla1	Enzyme Activity	down	0.00712999	2.42345
1448172_at	malate dehydrogenase 1, NAD (soluble)	Mdh1	Enzyme Activity	down	0.00722452	2.25012
1422643_at	monooxygenase, DBH-like 1	Moxd1	Enzyme Activity	up	0.00108193	2.33098
1417706_at	alpha-N-acetylglucosaminidase (Sanfilippo disease IIIB)	Naglu	Enzyme Activity	up	0.000246	2.42087
1454748_at	nicotinate phosphoribosyltransferase domain containing 1	Naprt1	Enzyme Activity	up	8.8e-05	2.0509
1428666_at	asparaginyl-tRNA synthetase	Nars	Enzyme Activity	down	0.00503916	2.06262
1436155_at	nicotinamide nucleotide adenylyltransferase 2	Nmnat2	Enzyme Activity	down	0.00598728	2.02757
1460631_at	O-linked N-acetylglucosamine (GlcNAc) transferase (UDP-N-acetylglucosamine:polypeptide-N-acetylglucosaminyl transferase)	Ogt	Enzyme Activity	down	0.00756226	2.27764
1418715_at	pantothenate kinase 1	Pank1	Enzyme Activity	down	0.00011	2.30564
1431028_a_at	pantothenate kinase 1	Pank1	Enzyme Activity	down	0.00234559	2.47086
1433613_at	pantothenate kinase 3	Pank3	Enzyme Activity	down	0.00397961	2.07922
1431085_a_at	protein-L-isoaspartate (D-aspartate) O-methyltransferase 1	Pcmt1	Enzyme Activity	down	0.00814963	2.54604
1431086_s_at	protein-L-isoaspartate (D-aspartate) O-methyltransferase 1	Pcmt1	Enzyme Activity	down	0.00323702	2.07214
1428305_at	proprotein convertase subtilisin/kexin type 2	Pcsk2	Enzyme Activity	down	0.000118	2.98022
1447991_at	proprotein convertase subtilisin/kexin type 2	Pcsk2	Enzyme Activity	down	0.00186853	2.32997
1447992_s_at	proprotein convertase subtilisin/kexin type 2	Pcsk2	Enzyme Activity	down	0.000129	4.20526
1448312_at	proprotein convertase subtilisin/kexin type 2	Pcsk2	Enzyme Activity	down	0.00121283	2.11395
1438248_at	proprotein convertase subtilisin/kexin type 5	Pcsk5	Enzyme Activity	up	2.88e-05	2.31571
1450434_s_at	phosphate cytidylyltransferase 1, choline, alpha isoform	Pcyt1a	Enzyme Activity	up	4.67e-05	2.32643
1452841_at	phosphoglucomutase 2-like 1	Pgm2l1	Enzyme Activity	down	0.000393	4.17589
1456478_at	phosphoglucomutase 2-like 1	Pgm2l1	Enzyme Activity	down	0.00258006	2.02808
1456231_at	phospholipase A2, group III	Pla2g3	Enzyme Activity	down	0.00240986	2.11036
1435001_at	phospholipase A2, activating protein	Plaa	Enzyme Activity	down	0.00384196	2.03259
1450914_at	protein phosphatase 1, regulatory (inhibitor) subunit 14B	Ppp1r14b	Enzyme Activity	up	0.000397	2.15441
1454843_at	phosphoribosyl pyrophosphate synthetase 2	Prps2	Enzyme Activity	down	0.00861257	2.10971
1424734_at	RAS protein-specific guanine nucleotide-releasing factor 1	Rasgrf1	Enzyme Activity	down	0.00277073	2.07691
1422637_at	Ras association (RalGDS/AF-6) domain family member 5	Rassf5	Enzyme Activity	down	0.00695345	2.35042
1422638_s_at	Ras association (RalGDS/AF-6) domain family member 5	Rassf5	Enzyme Activity	down	0.0040471	2.38044
1421009_at	radical S-adenosyl methionine domain containing 2	Rsad2	Enzyme Activity	up	0.000284	2.17937
1436058_at	radical S-adenosyl methionine domain containing 2	Rsad2	Enzyme Activity	up	0.000475	2.89142
1420821_at	sphingosine-1-phosphate phosphatase 1	Sgpp1	Enzyme Activity	down	0.000883	2.4676
1420822_s_at	sphingosine-1-phosphate phosphatase 1	Sgpp1	Enzyme Activity	down	0.00536169	2.05079
1457867_at	sphingosine-1-phosphate phosphotase 2	Sgpp2	Enzyme Activity	down	0.00352886	3.95117
1425177_at	serine hydroxymethyltransferase 1 (soluble)	Shmt1	Enzyme Activity	up	0.00134401	2.60543
1431444_at	serine protease inhibitor, Kunitz type 4	Spint4	Enzyme Activity	up	4.98e-05	2.15851
1449979_a_at	sparc/osteonectin, cwcv and kazal-like domains proteoglycan 3	Spock3	Enzyme Activity	down	0.00226133	3.03919
1435274_at	speckle-type POZ protein-like	Spopl	Enzyme Activity	down	0.000674	2.21119
1449198_a_at	ST3 beta-galactoside alpha-2,3-sialyltransferase 5	St3gal5	Enzyme Activity	down	0.000212	2.14436
1452206_at	succinate-Coenzyme A ligase, ADP-forming, beta subunit	Sucla2	Enzyme Activity	down	0.00818433	2.43894
1438200_at	sulfatase 1	Sulf1	Enzyme Activity	up	0.000687	2.72871
1451416_a_at	transglutaminase 1, K polypeptide	Tgm1	Enzyme Activity	up	0.000499	2.43358
1433428_x_at	transglutaminase 2, C polypeptide	Tgm2	Enzyme Activity	up	4.06e-05	3.26654
1437277_x_at	transglutaminase 2, C polypeptide	Tgm2	Enzyme Activity	up	2.52e-05	3.0245
1455900_x_at	transglutaminase 2, C polypeptide	Tgm2	Enzyme Activity	up	3.33e-05	3.2256
1435133_at	UDP-glucose ceramide glucosyltransferase	Ugcg	Enzyme Activity	down	0.00197801	2.48542
1419202_at	cystatin F (leukocystatin)	Cst7	Enzyme inhibitor activity	up	0.00016	6.01313
1449827_at	aggrecan	Acan	Extracellular Matrix	down	0.000309	2.99126
1425235_s_at	collagen, type XX, alpha 1	Col20a1	Extracellular Matrix	up	0.000117	2.02962
1453418_at	collagen, type XXIV, alpha 1	Col24a1	Extracellular matrix	down	0.000929	2.71802
1452968_at	collagen triple helix repeat containing 1	Cthrc1	Extracellular matrix	down	0.00103042	2.35961
1415856_at	embigin	Emb	Extracellular Matrix	down	0.00173841	2.66197
1416221_at	follistatin-like 1	Fstl1	Extracellular Matrix	down	0.00510089	2.12326
1448259_at	follistatin-like 1	Fstl1	Extracellular Matrix	down	0.00405954	2.60802
1439904_at	follistatin-like 5	Fstl5	Extracellular Matrix	down	0.000827	3.13738
1418927_a_at	hyaluronic acid binding protein 4	Habp4	Extracellular Matrix	down	0.00901195	2.09526
1438020_at	hyaluronan and proteoglycan link protein 1	Hapln1	Extracellular Matrix	down	0.00149729	2.02204
1435650_at	hyaluronan and proteoglycan link protein 4	Hapln4	Extracellular Matrix	down	0.000446	2.65058
1439364_a_at	matrix metallopeptidase 2	Mmp2	Extracellular Matrix	up	0.000204	2.07466
1416298_at	matrix metallopeptidase 9	Mmp9	Extracellular Matrix	down	2.23e-05	4.22653
1440880_at	metallophosphoesterase 1	Mppe1	Extracellular Matrix	down	0.00482467	2.63566
1435649_at	nexilin	Nexn	Extracellular Matrix	down	0.00081	2.20572
1418746_at	paroxysmal nonkinesiogenic dyskinesia	Pnkd	Extracellular Matrix	down	0.00205579	2.91701
1435026_at	sparc/osteonectin, cwcv and kazal-like domains proteoglycan 2	Spock2	Extracellular matrix	down	0.0290797	2.25113
1460227_at	tissue inhibitor of metalloproteinase 1	Timp1	Extracellular matrix	up	2.36e-06	6.35746
1460287_at	tissue inhibitor of metalloproteinase 2	Timp2	Extracellular Matrix	up	7.27e-06	3.49513
1451257_at	acyl-CoA synthetase long-chain family member 6	Acsl6	Fatty acid metabolism	down	0.0268713	2.51875
1434866_x_at	carnitine palmitoyltransferase 1a, liver	Cpt1a	Fatty acid metabolism	down	0.0125191	2.00643
1419552_at	enoyl Coenzyme A hydratase domain containing 1	Echdc1	Fatty acid metabolism	down	0.00760924	2.21013
1433514_at	ethanolamine kinase 1	Etnk1	Fatty acid metabolism	down	0.00476668	2.41275
1419869_s_at	high density lipoprotein (HDL) binding protein	Hdlbp	Fatty acid metabolism	down	0.00373376	2.38014
1423159_at	dihydrolipoamide dehydrogenase	Dld	Growth factors	down	0.00739903	2.47555
1423136_at	fibroblast growth factor 1	Fgf1	Growth factors	down	0.00222414	2.83914
1439959_at	fibroblast growth factor 11	Fgf11	Growth factors	down	0.00222163	2.22604
1440270_at	fibroblast growth factor 12	Fgf12	Growth factors	down	0.00773257	3.14612
1418497_at	fibroblast growth factor 13	Fgf13	Growth factors	down	0.00162375	2.61351
1435747_at	fibroblast growth factor 14	Fgf14	Growth factors	down	0.00618365	2.13016
1438718_at	fibroblast growth factor 9	Fgf9	Growth factors	down	9.94e-05	2.87196
1419538_at	FMS-like tyrosine kinase 3	Flt3	Growth factors	down	0.00035	2.0629
1418350_at	heparin-binding EGF-like growth factor	Hbegf	Growth factors	up	5.93e-05	3.92577
1423062_at	insulin-like growth factor binding protein 3	Igfbp3	Growth factors	up	7.49e-06	3.91334
1423377_at	insulin-like growth factor binding protein-like 1	Igfbpl1	Growth factors	up	0.000111	2.33413
1426858_at	inhibin beta-B	Inhbb	Growth factors	down	0.00511511	2.65272
1450755_at	platelet-activating factor acetylhydrolase, isoform 1b, subunit 2	Pafah1b2	Growth factors	down	0.00469618	2.53932
1456532_at	platelet-derived growth factor, D polypeptide	Pdgfd	Growth factors	down	0.00104994	3.51385
1423282_at	phosphatidylinositol transfer protein, alpha	Pitpna	Growth factors	down	0.0032181	2.01526
1424764_at	seizure related 6 homolog like	Sez6l	Growth factors	down	0.00558801	2.02339
1424737_at	thyroid hormone responsive SPOT14 homolog (Rattus)	Thrsp	Growth factors	down	0.000165	2.3305
1420909_at	vascular endothelial growth factor A	Vegfa	Growth factors	down	0.00149342	2.0746
1439766_x_at	vascular endothelial growth factor C	Vegfc	Growth factors	down	0.00331221	2.15824
1454660_at	Rho GTPase activating protein 36	Arhgap36	GTPase	down	0.000334	5.24764
1448712_at	choroidermia	Chm	GTPase	down	0.0110068	2.08935
1429028_at	dedicator of cytokinesis 11	Dock11	GTPase	down	0.00420598	2.21655
1425266_a_at	RAP1, GTP-GDP dissociation stimulator 1	Rap1gds1	GTPase	down	0.0139128	2.52384
1452004_at	calcitonin/calcitonin-related polypeptide, alpha	Calca	Hormone activity	down	0.000353	8.64152
1422639_at	calcitonin-related polypeptide, beta	Calcb	Hormone activity	down	0.0272921	2.79512
1433747_at	leucyl/cystinyl aminopeptidase	Lnpep	Hormone activity	down	0.0343992	2.4116
1449571_at	thyrotropin releasing hormone receptor	Trhr	Hormone activity	down	0.000378	3.31871
1429488_at	zinc finger, DHHC domain containing 21	Zdhhc21	Hormone activity	down	0.017236	2.06059
1434197_at	attractin	Atrn	Immune Function	down	0.00217882	2.54923
1419922_s_at	attractin like 1	Atrnl1	Immune Function	down	0.00544018	3.03404
1451620_at	C1q-like 3	C1ql3	Immune Function	down	0.00891092	2.11139
1427329_a_at	immunoglobulin heavy chain 6 (heavy chain of IgM)	Igh-6	Immune Function	down	0.000354	2.15595
1433803_at	Janus kinase 1	Jak1	Immune Function	down	0.00190048	2.44488
1433805_at	Janus kinase 1	Jak1	Immune Function	down	0.00235073	2.40335
1451982_at	mitogen-activated protein kinase kinase 4	Map2k4	Immune Function	down	0.00112672	2.59619
1417115_at	mitogen-activated protein kinase kinase kinase 12	Map3k12	Immune Function	down	0.0011322	2.22926
1455684_at	mitogen-activated protein kinase kinase kinase 9	Map3k9	Immune Function	down	0.00065	2.49647
1453104_at	mitogen-activated protein kinase 1	Mapk1	Immune Function	down	0.00277896	2.06387
1448342_at	mitogen-activated protein kinase 10	Mapk10	Immune Function	down	0.00790121	2.85525
1440856_at	mitogen-activated protein kinase 8	Mapk8	Immune Function	down	0.00611401	2.26315
1435045_s_at	mitogen-activated protein kinase 8 interacting protein 2	Mapk8ip2	Immune Function	down	0.000829	2.52553
1449225_a_at	mitogen-activated protein kinase 8 interacting protein 2	Mapk8ip2	Immune Function	down	0.00170176	2.04425
1419834_x_at	MAP/microtubule affinity-regulating kinase 1	Mark1	Immune Function	down	0.00369979	2.38785
1425510_at	MAP/microtubule affinity-regulating kinase 1	Mark1	Immune Function	down	9.3e-05	2.2899
1425511_at	MAP/microtubule affinity-regulating kinase 1	Mark1	Immune Function	down	0.00675588	2.10608
1434877_at	neuronal pentraxin 1	Nptx1	Immune Function	down	0.00254331	2.64544
1421017_at	neuregulin 3	Nrg3	Immune Function	down	0.0053213	2.25688
1416412_at	neutral sphingomyelinase (N-SMase) activation associated factor	Nsmaf	Immune Function	down	0.000943	2.52698
1448443_at	serine (or cysteine) peptidase inhibitor, clade I, member 1	Serpini1	Immune Function	down	0.00451393	2.8203
1423280_at	stathmin-like 2	Stmn2	Immune Function	down	0.00418501	2.74778
1450731_s_at	tumor necrosis factor receptor superfamily, member 21	Tnfrsf21	Immune Function	down	0.000363	3.69406
1418126_at	chemokine (C-C motif) ligand 5	Ccl5	Immune response	up	0.0264358	8.88409
1436346_at	CD109 antigen	Cd109	Immune response	up	0.00612899	2.73436
1419768_at	CD22 antigen	Cd22	Immune response	up	0.000343	2.7787
1437502_x_at	CD24a antigen	Cd24a	Immune response	down	0.0269418	2.41251
1448182_a_at	CD24a antigen	Cd24a	Immune response	down	0.00642994	3.27892
1451537_at	chitinase 3-like 1	Chi3l1	Immune response	up	0.0297616	2.35745
1449903_at	cytotoxic and regulatory T cell molecule	Crtam	Immune response	up	0.0109787	2.42745
1460220_a_at	colony stimulating factor 1 (macrophage)	Csf1	Immune response	up	0.0100118	2.00946
1419872_at	colony stimulating factor 1 receptor	Csf1r	Immune response	up	9.84e-07	3.81301
1419873_s_at	colony stimulating factor 1 receptor	Csf1r	Immune response	up	0.000597	3.04103
1455660_at	colony stimulating factor 2 receptor, beta, low-affinity (granulocyte-macrophage)	Csf2rb	Immune response	up	9.99e-07	3.2265
1450020_at	chemokine (C-X3-C) receptor 1	Cx3cr1	Immune response	up	0.0117701	2.13144
1418340_at	Fc receptor, IgE, high affinity I, gamma polypeptide	Fcer1g	Immune response	up	8.4e-06	3.00225
1448620_at	Fc receptor, IgG, low affinity III	Fcgr3	Immune response	up	0.000239	3.99668
1452117_a_at	FYN binding protein	Fyb	Immune response	up	0.0161429	2.37582
1420394_s_at	glycoprotein 49 A///leukocyte immunoglobulin-like receptor, subfamily B, member 4	Gp49a///Lilrb4	Immune response	up	4.67e-05	7.45728
1449025_at	interferon-induced protein with tetratricopeptide repeats 3	Ifit3	Immune response	up	0.00329795	2.092
1427351_s_at	immunoglobulin heavy chain 6 (heavy chain of IgM)	Igh-6	Immune response	down	0.000156	2.37984
1416714_at	interferon regulatory factor 8	Irf8	Immune response	up	1.39e-05	4.32017
1436996_x_at	lysozyme 1	Lyz1	Immune response	up	1.3e-07	15.8156
1439426_x_at	lysozyme 1	Lyz1	Immune response	up	1.02e-07	13.0587
1423547_at	lysozyme 2	Lyz2	Immune response	up	5.95e-07	10.4985
1428786_at	NCK associated protein 1 like	Nckap1l	Immune response	up	1.01e-05	3.46795
1428787_at	NCK associated protein 1 like	Nckap1l	Immune response	up	0.00927267	2.11493
1449155_at	polymerase (RNA) III (DNA directed) polypeptide G	Polr3g	Immune response	down	0.00049	2.13794
1422124_a_at	protein tyrosine phosphatase, receptor type, C	Ptprc	Immune response	up	0.0100264	2.82856
1423349_at	suppressor of cytokine signaling 5	Socs5	Immune response	down	0.0156515	2.10628
1426511_at	sushi domain containing 2	Susd2	Immune response	down	0.000934	3.30851
1449049_at	toll-like receptor 1	Tlr1	Immune response	up	0.016283	2.06046
1425519_a_at	CD74 antigen (invariant polypeptide of major histocompatibility complex, class II antigen-associated)	Cd74	Inflammation	up	2.81e-05	4.36258
1422875_at	CD84 antigen	Cd84	Inflammation	up	8.15e-05	3.14404
1418457_at	chemokine (C-X-C motif) ligand 14	Cxcl14	Inflammation	up	0.000493	2.08711
1449195_s_at	chemokine (C-X-C motif) ligand 16	Cxcl16	Inflammation	up	0.000243	2.87271
1435290_x_at	histocompatibility 2, class II antigen A, alpha	H2-Aa	Inflammation	up	0.00024	2.22627
1438858_x_at	histocompatibility 2, class II antigen A, alpha	H2-Aa	Inflammation	up	7.71e-05	2.23271
1450648_s_at	histocompatibility 2, class II antigen A, beta 1	H2-Ab1	Inflammation	up	0.000842	2.01677
1425048_a_at	high mobility group box 1	Hmgb1	Inflammation	up	0.0166722	2.01977
1419905_s_at	hydroxyprostaglandin dehydrogenase 15 (NAD)	Hpgd	Inflammation	up	0.0420579	3.27014
1417534_at	integrin beta 5	Itgb5	Inflammation	up	4.33e-05	2.40803
1456133_x_at	integrin beta 5	Itgb5	Inflammation	up	1.83e-05	2.7495
1456195_x_at	integrin beta 5	Itgb5	Inflammation	up	1.33e-05	3.26677
1422903_at	lymphocyte antigen 86	Ly86	Inflammation	up	0.000516	3.84594
1456772_at	neutrophil cytosolic factor 1	Ncf1	Inflammation	up	1.39e-05	2.24633
1418465_at	neutrophil cytosolic factor 4	Ncf4	Inflammation	up	4.33e-05	2.19902
1452066_a_at	Nedd4 family interacting protein 2	Ndfip2	Inflammation	down	0.0171364	2.43429
1449022_at	nestin	Nes	Inflammation	up	0.000801	2.13653
1438157_s_at	nuclear factor of kappa light polypeptide gene enhancer in B-cells inhibitor, alpha	Nfkbia	Inflammation	up	2.96e-05	2.01405
1418674_at	oncostatin M receptor	Osmr	Inflammation	up	0.00407828	3.65895
1456247_x_at	proteolipid protein 2	Plp2	Inflammation	up	4.79e-05	2.06692
1425537_at	protein phosphatase 1A, magnesium dependent, alpha isoform	Ppm1a	Inflammation	down	0.0127024	2.55272
1436499_at	sphingomyelin synthase 1	Sgms1	Inflammation	down	0.038075	2.27049
1419155_a_at	SRY-box containing gene 4	Sox4	Inflammation	up	2.73e-07	4.75137
1419156_at	SRY-box containing gene 4	Sox4	Inflammation	up	3.65e-08	6.68069
1433575_at	SRY-box containing gene 4	Sox4	Inflammation	up	0.000813	2.45837
1458332_x_at	SRY-box containing gene 4	Sox4	Inflammation	up	4.85e-06	3.03503
1428762_at	TGF-beta activated kinase 1/MAP3K7 binding protein 3	Tab3	Inflammation	down	0.010432	2.30474
1422469_at	TANK-binding kinase 1	Tbk1	Inflammation	down	0.0288095	2.23331
1420635_a_at	T-cell, immune regulator 1, ATPase, H+ transporting, lysosomal V0 protein A3	Tcirg1	Inflammation	up	4.74e-05	2.05173
1445452_at	TNF receptor-associated factor 1	Traf1	Inflammation	up	7.75e-05	2.04272
1438118_x_at	vimentin	Vim	Inflammation	up	1.06e-05	5.03972
1456292_a_at	vimentin	Vim	Inflammation	up	2.14e-05	5.36476
1420699_at	C-type lectin domain family 7, member a	Clec7a	Inflammatory response	up	9.37e-06	11.3815
1454268_a_at	cytochrome b-245, alpha polypeptide	Cyba	Inflammatory response	up	2.2e-06	3.19999
1426808_at	lectin, galactose binding, soluble 3	Lgals3	Inflammatory response	up	5.2e-07	30.2636
1418432_at	calcium binding protein 39	Cab39	Insulin	down	0.033015	2.09825
1449278_at	eukaryotic translation initiation factor 2 alpha kinase 3	Eif2ak3	Insulin	down	0.0180336	2.14371
1419754_at	myosin VA	Myo5a	Insulin	down	0.0189767	2.03872
1415729_at	3-phosphoinositide dependent protein kinase 1	Pdpk1	Insulin	down	0.00205249	2.00238
1428141_at	golgi associated, gamma adaptin ear containing, ARF binding protein 2	Gga2	Intracellular Transport	down	0.00100483	2.34742
1460218_at	CD52 antigen	Cd52	Ion homeostasis	up	2.57e-06	4.24109
1448468_a_at	potassium voltage-gated channel, shaker-related subfamily, beta member 1	Kcnab1	Ion homeostasis	down	0.000327	3.74792
1428536_at	potassium voltage-gated channel, subfamily G, member 4	Kcng4	Ion homeostasis	down	0.00627514	2.53222
1452769_at	ring finger protein 145	Rnf145	Ion homeostasis	down	0.0110278	2.31299
1436277_at	ring finger protein 207	Rnf207	Ion homeostasis	down	0.026362	2.46674
1418744_s_at	tescalcin	Tesc	Ion homeostasis	down	0.000501	2.85165
1442143_at	anoctamin 4	Ano4	Ion transport	down	0.0120191	2.54969
1415818_at	annexin A6	Anxa6	Ion transport	down	0.030375	2.09646
1423653_at	ATPase, Na+/K+ transporting, alpha 1 polypeptide	Atp1a1	Ion transport	down	0.0123845	2.33209
1435920_x_at	ATPase, Na+/K+ transporting, alpha 1 polypeptide	Atp1a1	Ion transport	down	0.0238643	2.19541
1451071_a_at	ATPase, Na+/K+ transporting, alpha 1 polypeptide	Atp1a1	Ion transport	down	0.0120429	2.87508
1427481_a_at	ATPase, Na+/K+ transporting, alpha 3 polypeptide	Atp1a3	Ion transport	down	0.0161367	2.61447
1439036_a_at	ATPase, Na+/K+ transporting, beta 1 polypeptide	Atp1b1	Ion transport	down	0.0166019	2.69468
1452363_a_at	ATPase, Ca++ transporting, cardiac muscle, slow twitch 2	Atp2a2	Ion transport	down	0.0192377	3.01524
1434386_at	ATPase, Ca++-sequestering	Atp2c1	Ion transport	down	0.0185249	2.31051
1448211_at	ATPase, H+ transporting, lysosomal V0 subunit E2	Atp6v0e2	Ion transport	down	0.0386944	2.09122
1415814_at	ATPase, H+ transporting, lysosomal V1 subunit B2	Atp6v1b2	Ion transport	down	0.0129992	2.75041
1419545_a_at	ATPase, H+ transporting, lysosomal V1 subunit C1	Atp6v1c1	Ion transport	down	0.0175298	2.10886
1419546_at	ATPase, H+ transporting, lysosomal V1 subunit C1	Atp6v1c1	Ion transport	down	0.019556	2.20026
1416952_at	ATPase, H+ transporting, lysosomal V1 subunit D	Atp6v1d	Ion transport	down	0.0139394	2.89633
1415826_at	ATPase, H+ transporting, lysosomal V1 subunit H	Atp6v1h	Ion transport	down	0.0110091	2.40105
1434785_at	calcium channel, voltage-dependent, gamma subunit 5	Cacng5	Ion transport	down	0.0199236	2.04737
1433486_at	chloride channel 3	Clcn3	Ion transport	down	0.00918397	2.44667
1426442_at	glycoprotein m6a	Gpm6a	Ion transport	down	0.0460411	2.02162
1424032_at	hydrogen voltage-gated channel 1	Hvcn1	Ion transport	up	0.00350196	2.11479
1437230_at	potassium voltage-gated channel, shaker-related subfamily, member 1	Kcna1	Ion transport	down	0.0180094	2.16589
1452243_at	potassium inwardly-rectifying channel, subfamily J, member 14	Kcnj14	Ion transport	down	0.000376	3.96226
1455374_at	potassium inwardly-rectifying channel, subfamily J, member 3	Kcnj3	Ion transport	down	5.79e-05	4.05967
1448690_at	potassium channel, subfamily K, member 1	Kcnk1	Ion transport	down	0.0159017	2.58097
1457587_at	potassium voltage-gated channel, subfamily Q, member 5	Kcnq5	Ion transport	down	1.5e-05	2.48027
1436989_s_at	solute carrier family 12, member 6	Slc12a6	Ion transport	down	0.013374	2.05396
1433751_at	solute carrier family 39 (zinc transporter), member 10	Slc39a10	Ion transport	down	0.0113152	2.38894
1435008_at	solute carrier family 9 (sodium/hydrogen exchanger), member 6	Slc9a6	Ion transport	down	0.0100247	2.23167
1415998_at	voltage-dependent anion channel 1	Vdac1	Ion transport	down	0.020711	2.00924
1418364_a_at	ferritin light chain 1	Ftl1	Iron homeostasis	up	1.54e-06	4.15824
1422302_s_at	ferritin light chain 2///ferritin light chain 1	Ftl1///Ftl2	Iron homeostasis	up	4.25e-06	3.3615
1422557_s_at	metallothionein 1	Mt1	Iron homeostasis	up	8.01e-06	4.11838
1428942_at	metallothionein 2	Mt2	Iron homeostasis	up	8.89e-06	5.67761
1428394_at	phytanoyl-CoA dioxygenase domain containing 1	Phyhd1	Iron homeostasis	up	0.00114921	2.25443
1418698_a_at	ferrochelatase	Fech	Iron metabolism	down	0.00456917	2.03164
1452050_at	calcium/calmodulin-dependent protein kinase ID	Camk1d	Kinase activity	down	0.00644564	2.41573
1450792_at	TYRO protein tyrosine kinase binding protein	Tyrobp	Kinase activity	up	2.96e-08	7.46117
1434474_at	ATP-binding cassette, sub-family A (ABC1), member 5	Abca5	Lipid homeostasis	down	0.00799293	3.20641
1435006_s_at	ATP-binding cassette, sub-family B (MDR/TAP), member 7	Abcb7	Lipid homeostasis	down	0.00612295	2.44002
1455765_a_at	ATP-binding cassette, sub-family C (CFTR/MRP), member 8	Abcc8	Lipid homeostasis	down	0.0029658	2.06022
1456812_at	ATP-binding cassette, sub-family D (ALD), member 2	Abcd2	Lipid homeostasis	down	0.00273864	2.58158
1424437_s_at	ATP-binding cassette, sub-family G (WHITE), member 4	Abcg4	Lipid homeostasis	down	0.00133715	2.36207
1451666_at	ATP citrate lyase	Acly	Lipid homeostasis	down	0.00727798	2.66399
1441054_at	apolipoprotein L 8	Apol8	Lipid homeostasis	down	0.00461801	2.70689
1450779_at	fatty acid binding protein 7, brain	Fabp7	Lipid homeostasis	up	4.72e-05	4.01014
1415904_at	lipoprotein lipase	Lpl	Lipid homeostasis	up	6.53e-05	11.2113
1455324_at	phosphatidylinositol-specific phospholipase C, X domain containing 2	Plcxd2	Lipid homeostasis	down	0.017403	2.77162
1438658_a_at	sphingosine-1-phosphate receptor 3	S1pr3	Lipid homeostasis	up	0.00752561	3.42873
1429240_at	StAR-related lipid transfer (START) domain containing 4	Stard4	Lipid homeostasis	down	0.000162	2.92601
1455011_at	StAR-related lipid transfer (START) domain containing 4	Stard4	Lipid homeostasis	down	0.000348	2.74891
1421821_at	low density lipoprotein receptor	Ldlr	Lipid homeostasis & scavenger receptor	down	2.84e-05	3.3922
1433536_at	low density lipoprotein receptor-related protein 11	Lrp11	Lipid homeostasis & scavenger receptor	down	0.00294285	3.97495
1433864_at	low density lipoprotein-related protein 12	Lrp12	Lipid homeostasis & scavenger receptor	down	0.00481806	2.28152
1436702_at	N-acetyltransferase 8-like	Nat8l	Lipid homeostasis & scavenger receptor	down	0.000799	2.40557
1415840_at	ELOVL family member 5, elongation of long chain fatty acids (yeast)	Elovl5	Lipid metabolism	down	0.0264013	2.13054
1424076_at	glycerophosphodiester phosphodiesterase domain containing 1	Gdpd1	Lipid metabolism	down	0.017602	2.4301
1431056_a_at	lipoprotein lipase	Lpl	Lipid metabolism	up	0.000386	2.63858
1433678_at	phospholipase D family, member 4	Pld4	Lipid metabolism	up	6.52e-06	3.16341
1423294_at	mesoderm specific transcript	Mest	Lipid storage	down	0.00784601	2.44259
1448318_at	perilipin 2	Plin2	Lipid storage	up	0.000304	3.13471
1423662_at	ATPase, H+ transporting, lysosomal accessory protein 2	Atp6ap2	Lysosome	down	0.00362003	3.11193
1450634_at	ATPase, H+ transporting, lysosomal V1 subunit A	Atp6v1a	Lysosome	down	0.00787229	2.50091
1419883_s_at	ATPase, H+ transporting, lysosomal V1 subunit B2	Atp6v1b2	Lysosome	down	0.00829598	2.91645
1417799_at	ATPase, H+ transporting, lysosomal V1 subunit G2	Atp6v1g2	Lysosome	down	0.00865807	2.39286
1416440_at	CD164 antigen	Cd164	Lysosome	down	0.030922	3.19926
1449164_at	CD68 antigen	Cd68	Lysosome	up	9.9e-05	3.74246
1433906_at	clavesin 1	Clvs1	Endosome	down	0.00676723	3.69751
1444987_at	cathepsin B	Ctsb	Lysosome	up	0.000219	2.23442
1416382_at	cathepsin C	Ctsc	Lysosome	up	0.00675678	2.19578
1448118_a_at	cathepsin D	Ctsd	Lysosome	up	7.89e-05	3.27892
1418365_at	cathepsin H	Ctsh	Lysosome	up	0.00120716	2.76674
1443814_x_at	cathepsin H	Ctsh	Lysosome	up	0.000288	3.25199
1448591_at	cathepsin S	Ctss	Lysosome	up	0.00199762	4.06857
1417868_a_at	cathepsin Z	Ctsz	Lysosome	up	0.000471	3.62455
1417869_s_at	cathepsin Z	Ctsz	Lysosome	up	4.83e-06	4.66737
1417870_x_at	cathepsin Z	Ctsz	Lysosome	up	0.000382	3.2083
1423671_at	delta/notch-like EGF-related receptor	Dner	Signalling	down	0.00741874	2.05685
1449024_a_at	hexosaminidase A	Hexa	Lysosome	up	0.000118	2.37711
1460180_at	hexosaminidase B	Hexb	Lysosome	up	0.0273583	2.46507
1437874_s_at	hexosaminidase B	Hexb	Lysosome	up	0.00217905	2.96544
1436580_at	Heparan-alpha-glucosaminide N-acetyltransferase	Hgsnat	Lysosome	down	0.0101474	2.18235
1416148_at	lysosomal-associated protein transmembrane 4B	Laptm4b	Lysosome	down	0.00629932	2.91821
1426025_s_at	lysosomal-associated protein transmembrane 5	Laptm5	Lysosome	up	3.53e-07	4.49569
1459841_x_at	lysosomal-associated protein transmembrane 5	Laptm5	Lysosome	up	4.68e-08	5.69799
1417721_s_at	lysosomal-associated protein transmembrane 5	Laptm5	Lysosome	up	3.99e-06	3.12727
1436905_x_at	lysosomal-associated protein transmembrane 5	Laptm5	Lysosome	up	2.79e-08	6.44872
1420697_at	solute carrier family 15, member 3	Slc15a3	Lysosome	up	2.7e-05	2.787
1456684_at	transmembrane protein 74	Tmem74	Autophagy	down	0.0102136	2.2799
1430154_at	vacuolar protein sorting 13A (yeast)	Vps13a	Vesicle	down	0.000122	2.46524
1434571_at	vacuolar protein sorting 13B (yeast)	Vps13b	Vesicle	down	0.000974	2.04386
1456535_at	vacuolar protein sorting 13C (yeast)	Vps13c	Vesicle	down	0.0036547	3.15782
1415783_at	vacuolar protein sorting 35	Vps35	Endosome	down	0.00689641	2.42151
1448788_at	CD200 antigen	Cd200	Membrane function	down	0.0117777	2.73525
1442724_at	delta-like 1 homolog (Drosophila)	Dlk1	Membrane function	down	0.015313	2.57501
1439006_x_at	family with sequence similarity 70, member A	Fam70a	Membrane function	down	0.000931	4.04639
1456596_at	family with sequence similarity 70, member A	Fam70a	Membrane function	down	0.00063	4.15578
1449012_s_at	fibronectin type III domain containing 4	Fndc4	Membrane function	down	0.00490933	3.09452
1435308_at	fucosyltransferase 9	Fut9	Membrane function	down	0.0055487	2.62744
1451094_at	gamma-glutamyltransferase 7	Ggt7	Membrane function	down	0.00901868	2.46472
1415881_at	growth hormone inducible transmembrane protein	Ghitm	Membrane function	down	0.00960671	2.56343
1457536_at	glypican 5	Gpc5	Membrane function	down	0.0289606	2.20809
1416369_at	hippocampus abundant transcript-like 1	Hiatl1	Membrane function	down	0.000342	2.16762
1418161_at	junctophilin 3	Jph3	Membrane function	down	0.000397	2.08091
1443724_at	junctophilin 3	Jph3	Membrane function	down	0.00258243	2.01571
1427246_at	membrane associated guanylate kinase, WW and PDZ domain containing 1	Magi1	Membrane function	down	0.000375	2.58834
1440071_at	membrane associated guanylate kinase, WW and PDZ domain containing 1	Magi1	Membrane function	down	0.00318957	2.06634
1451893_s_at	membrane associated guanylate kinase, WW and PDZ domain containing 1	Magi1	Membrane function	down	0.00180391	2.04874
1435461_at	membrane associated guanylate kinase, WW and PDZ domain containing 3	Magi3	Membrane function	down	0.00148591	2.8715
1434395_at	mannosidase, alpha, class 1A, member 2	Man1a2	Membrane function	down	0.00123363	2.95183
1427076_at	macrophage expressed gene 1	Mpeg1	Membrane function	up	0.000325	7.04122
1437250_at	melanoregulin	Mreg	Membrane function	down	0.0194722	2.24049
1427025_at	myotubularin related protein 7	Mtmr7	Membrane function	down	0.0118466	2.15121
1423172_at	N-ethylmaleimide sensitive fusion protein attachment protein beta	Napb	Membrane function	down	0.00734095	2.55857
1424069_at	N-ethylmaleimide sensitive fusion protein attachment protein gamma	Napg	Membrane function	down	0.000652	2.76799
1415821_at	neuroplastin	Nptn	Membrane function	down	0.00566088	3.333
1422455_s_at	N-ethylmaleimide sensitive fusion protein	Nsf	Membrane function	down	0.00839914	2.47429
1422456_at	N-ethylmaleimide sensitive fusion protein	Nsf	Membrane function	down	0.0075063	3.30855
1460341_at	pleckstrin homology domain containing, family B (evectins) member 2	Plekhb2	Membrane function	down	0.0100636	2.66229
1418595_at	perilipin 4	Plin4	Membrane function	up	0.0215119	2.9424
1423745_at	synaptosomal-associated protein, 47	Snap47	Membrane function	down	0.0247858	2.08486
1452789_at	stannin	Snn	Membrane function	down	0.00240098	2.35786
1452213_at	testis expressed gene 2	Tex2	Membrane function	down	0.0132892	2.51396
1452666_a_at	transmembrane and coiled-coil domains 2	Tmcc2	Membrane function	down	0.0194024	2.07336
1428447_at	transmembrane protein 14A	Tmem14a	Membrane function	down	0.0119054	2.0872
1434556_at	transmembrane protein 170B	Tmem170b	Membrane function	down	0.00983298	2.49376
1426628_at	transmembrane protein 184C	Tmem184c	Membrane function	down	0.0160285	2.65907
1434136_at	transmembrane protein 229A	Tmem229a	Membrane function	down	0.0152363	2.02188
1416446_at	transmembrane protein 30A	Tmem30a	Membrane function	down	0.0133266	2.54598
1416447_at	transmembrane protein 30A	Tmem30a	Membrane function	down	0.0151089	2.35982
1448340_at	transmembrane protein 30A	Tmem30a	Membrane function	down	0.0207344	2.07326
1423707_at	transmembrane protein 50B	Tmem50b	Membrane function	down	0.0116811	2.32353
1451268_at	translocation associated membrane protein 1-like 1	Tram1l1	Membrane function	down	0.00116487	2.15854
1455111_at	Yip1 domain family, member 6	Yipf6	Membrane function	down	0.0196463	2.06877
1417946_at	abhydrolase domain containing 3	Abhd3	Metabolism	down	0.0141179	2.57225
1435630_s_at	acetyl-Coenzyme A acetyltransferase 2	Acat2	Metabolism	down	0.00365948	2.22606
1426830_a_at	S-adenosylhomocysteine hydrolase-like 1	Ahcyl1	Metabolism	down	0.00942729	2.33256
1453065_at	aldhehyde dehydrogenase family 5, subfamily A1	Aldh5a1	Metabolism	down	0.00734442	2.37461
1434187_at	asparagine-linked glycosylation 11 homolog (yeast, alpha-1,2-mannosyltransferase)	Alg11	Metabolism	down	0.00550894	2.49622
1421059_a_at	asparagine-linked glycosylation 2 homolog (yeast, alpha-1,3-mannosyltransferase)	Alg2	Metabolism	down	0.0024188	2.38003
1419249_at	cyclin-dependent kinase 14	Cdk14	Metabolism	down	0.00277606	2.15637
1415677_at	dehydrogenase/reductase (SDR family) member 1	Dhrs1	Metabolism	up	0.0491324	2.2314
1426264_at	dihydrolipoamide S-acetyltransferase (E2 component of pyruvate dehydrogenase complex)	Dlat	Metabolism	down	0.00845395	2.49784
1426540_at	endonuclease domain containing 1	Endod1	Metabolism	down	0.0100788	2.20167
1434526_at	epoxide hydrolase 4	Ephx4	Metabolism	down	0.00348667	2.16351
1424828_a_at	fumarate hydratase 1	Fh1	Metabolism	down	0.0279854	2.34751
1436070_at	glyoxalase 1	Glo1	Metabolism	down	0.007302	2.20303
1434657_at	glutaminase	Gls	Metabolism	down	0.000535	2.18283
1435245_at	glutaminase 2 (liver, mitochondrial)	Gls2	Metabolism	down	0.000513	2.25338
1445684_s_at	histone deacetylase 2	Hdac2	Metabolism	down	0.00565146	2.06106
1455014_at	histidine triad nucleotide binding protein 3	Hint3	Metabolism	down	0.0131515	2.22613
1437289_at	inositol monophosphatase domain containing 1	Impad1	Metabolism	down	0.00689054	2.6238
1437290_at	inositol monophosphatase domain containing 1	Impad1	Metabolism	down	0.00807998	2.23659
1423994_at	kinesin family member 1B	Kif1b	Metabolism	down	0.00859565	2.67398
1455403_at	mannosidase, endo-alpha	Manea	Metabolism	down	0.0213004	2.53266
1429842_at	malate dehydrogenase 1B, NAD (soluble)	Mdh1b	Metabolism	up	4.15e-05	2.06332
1435285_at	metallophosphoesterase domain containing 2	Mpped2	Metabolism	down	0.009894	2.07812
1425485_at	myotubularin related protein 6	Mtmr6	Metabolism	down	0.00973431	2.48619
1456945_at	nudix (nucleoside diphosphate linked moiety X)-type motif 6	Nudt6	Metabolism	up	0.0112279	2.73572
1445632_at	oxoglutarate dehydrogenase (lipoamide)	Ogdh	Metabolism	down	0.00406767	2.2712
1436124_at	phosphate cytidylyltransferase 1, choline, beta isoform	Pcyt1b	Metabolism	down	0.00340368	2.3318
1439618_at	phosphodiesterase 10A	Pde10a	Metabolism	down	0.00552819	3.33527
1416090_at	pyruvate dehydrogenase (lipoamide) beta	Pdhb	Metabolism	down	0.0102807	2.21708
1429486_at	6-phosphofructo-2-kinase/fructose-2,6-biphosphatase 2	Pfkfb2	Metabolism	down	0.00714161	2.01409
1450389_s_at	phosphatidylinositol-4-phosphate 5-kinase, type 1 beta	Pip5k1b	Metabolism	down	0.00254273	2.88172
1435043_at	phospholipase C, beta 1	Plcb1	Metabolism	down	0.00251104	2.97485
1435771_at	phospholipase C, beta 4	Plcb4	Metabolism	down	0.00362098	2.33898
1422619_at	phosphatidic acid phosphatase type 2A	Ppap2a	Metabolism	down	0.00775934	2.83705
1422620_s_at	phosphatidic acid phosphatase type 2A	Ppap2a	Metabolism	down	0.00230714	2.57419
1433856_at	diphosphoinositol pentakisphosphate kinase 2	Ppip5k2	Metabolism	down	0.00078	3.37571
1437539_at	protein kinase, AMP-activated, alpha 1 catalytic subunit	Prkaa1	Metabolism	down	0.00513522	2.04783
1450519_a_at	protein kinase, cAMP dependent, catalytic, alpha	Prkaca	Metabolism	down	0.0088343	2.46718
1423831_at	protein kinase, AMP-activated, gamma 2 non-catalytic subunit	Prkag2	Metabolism	down	0.00175042	2.27456
1416753_at	protein kinase, cAMP dependent regulatory, type I beta	Prkar1b	Metabolism	down	0.00882275	2.12246
1456475_s_at	protein kinase, cAMP dependent regulatory, type II beta	Prkar2b	Metabolism	down	0.00163405	2.18202
1438664_at	protein kinase, cAMP dependent regulatory, type II beta	Prkar2b	Metabolism	down	0.00098	2.31322
1433504_at	brain glycogen phosphorylase	Pygb	Metabolism	down	0.0084202	2.24846
1435235_at	thioredoxin-like 1	Txnl1	Metabolism	down	0.0171196	2.18456
1433551_at	vesicle amine transport protein 1 homolog-like (T. californica)	Vat1l	Metabolism	down	0.00955695	3.41606
1429097_at	ring finger protein 150	Rnf150	Metal ion binding	down	0.00381201	2.24582
1443036_at	zinc finger protein 804A	Zfp804a	Metal ion binding	down	0.000213	2.69074
1432591_at	pregnancy-associated plasma protein A	Pappa	Metalloproteinase	down	0.0126894	2.08302
1422665_a_at	protein-L-isoaspartate (D-aspartate) O-methyltransferase 1	Pcmt1	Methylation	down	0.00942904	2.57824
1449734_s_at	Bardet-Biedl syndrome 4 (human)	Bbs4	Microtubule	down	0.039455	2.08115
1429044_at	calmodulin regulated spectrin-associated protein 1-like 1	Camsap1l1	Microtubule	down	0.017793	2.23843
1434947_at	kinesin family member 3C	Kif3c	Microtubule	down	0.0100967	2.65762
1437855_at	microtubule-associated protein 4	Mtap4	Microtubule	down	0.0101145	2.23968
1433648_at	sperm associated antigen 9	Spag9	Microtubule	down	0.00981596	2.16666
1435090_at	tubulin, gamma complex associated protein 6	Tubgcp6	Microtubule	down	0.0113791	2.14543
1434143_at	ATM interactor	Atmin	Miscellaneous	down	0.00511006	3.07451
1429273_at	BMP-binding endothelial regulator	Bmper	Miscellaneous	down	0.000798	2.35952
1434310_at	bone morphogenic protein receptor, type II (serine/threonine kinase)	Bmpr2	Miscellaneous	down	0.00759954	2.41561
1438198_at	Bri3 binding protein	Bri3bp	Miscellaneous	down	0.000381	2.30509
1428377_at	BTB (POZ) domain containing 11	Btbd11	Miscellaneous	down	0.00846921	2.00399
1451638_s_at	armadillo repeat-containing protein 1-like///armadillo repeat containing 1	Armc1///LOC634390	Mitochondria	down	0.0121362	2.47012
1434934_at	ATP synthase mitochondrial F1 complex assembly factor 1	Atpaf1	Mitochondria	down	0.0108738	2.41792
1436358_at	ATP synthase mitochondrial F1 complex assembly factor 1	Atpaf1	Mitochondria	down	0.000968	3.36756
1417089_a_at	creatine kinase, mitochondrial 1, ubiquitous	Ckmt1	Mitochondria	down	0.0109934	2.14662
1448153_at	cytochrome c oxidase, subunit Va	Cox5a	Mitochondria	down	0.0139331	2.02183
1438156_x_at	carnitine palmitoyltransferase 1a, liver	Cpt1a	Mitochondria	down	0.0216582	2.05767
1422578_at	citrate synthase	Cs	Mitochondria	down	0.0329251	2.03543
1422484_at	cytochrome c, somatic	Cycs	Mitochondria	down	0.00121273	2.18155
1426265_x_at	dihydrolipoamide S-acetyltransferase (E2 component of pyruvate dehydrogenase complex)	Dlat	Mitochondria	down	0.011292	2.64777
1452005_at	dihydrolipoamide S-acetyltransferase (E2 component of pyruvate dehydrogenase complex)	Dlat	Mitochondria	down	0.0115063	2.20989
1428086_at	dynamin 1-like	Dnm1l	Mitochondria	down	0.0136969	2.02205
1449181_at	ferrochelatase	Fech	Mitochondria	down	0.0152195	2.14285
1416570_s_at	G elongation factor, mitochondrial 1	Gfm1	Mitochondria	down	0.00659403	2.1837
1416592_at	glutaredoxin	Glrx	Mitochondria	down	0.0216728	2.08566
1416209_at	glutamate dehydrogenase 1	Glud1	Mitochondria	down	0.0182203	2.20465
1448253_at	glutamate dehydrogenase 1	Glud1	Mitochondria	down	0.0267055	2.5728
1422704_at	glycerol kinase	Gyk	Mitochondria	down	0.029864	2.04974
1432016_a_at	isocitrate dehydrogenase 3 (NAD+) alpha	Idh3a	Mitochondria	down	0.00868357	3.14445
1440989_at	mitochondrial ribosomal protein L35	Mrpl35	Mitochondria	down	0.00198163	2.33635
1420808_at	predicted gene 6768///nuclear receptor coactivator 4	Ncoa4///Gm6768	Mitochondria	down	0.0405763	2.32887
1418560_at	pyruvate dehydrogenase E1 alpha 1	Pdha1	Mitochondria	down	0.0234928	2.15252
1436999_at	phosphotyrosine interaction domain containing 1	Pid1	Mitochondria	down	0.0232758	2.04539
1452973_at	protein phosphatase 1K (PP2C domain containing)	Ppm1k	Mitochondria	down	0.0170533	2.2854
1426675_at	translocase of outer mitochondrial membrane 70 homolog A (yeast)	Tomm70a	Mitochondria	down	0.00184623	2.50492
1436138_at	tetratricopeptide repeat domain 19	Ttc19	Mitochondria	down	0.0175368	2.15564
1428231_at	cleavage and polyadenylation specific factor 6	Cpsf6	mRNA processing	down	0.0172381	2.12882
1451324_s_at	forty-two-three domain containing 1	Fyttd1	mRNA processing	down	0.0124509	2.13895
1434888_a_at	matrin 3	Matr3	mRNA processing	down	0.0278183	2.00225
1455827_at	muscleblind-like 2	Mbnl2	mRNA processing	down	0.0304934	2.07772
1450690_at	RAN binding protein 2	Ranbp2	mRNA processing	down	0.013525	2.14496
1435167_at	RAN binding protein 6	Ranbp6	mRNA processing	down	0.0115378	2.14412
1438217_at	RNA binding protein, fox-1 homolog (C. elegans) 1	Rbfox1	mRNA processing	down	0.0210468	2.02104
1455358_at	RNA binding protein, fox-1 homolog (C. elegans) 1	Rbfox1	mRNA processing	down	0.0106556	3.03622
1451727_at	SLU7 splicing factor homolog (S. cerevisiae)	Slu7	mRNA processing	down	0.013269	2.15754
1426716_at	tudor domain containing 7	Tdrd7	mRNA processing	down	0.0149947	2.19463
1439407_x_at	transgelin 2	Tagln2	Muscle	up	1.45e-05	3.10345
1450813_a_at	troponin I, skeletal, slow 1	Tnni1	Muscle	up	0.0325195	2.21482
1418332_a_at	ATP/GTP binding protein 1	Agtpbp1	Neurodevelopment	down	0.0195464	2.49416
1421348_a_at	cell cycle exit and neuronal differentiation 1	Cend1	Neurodevelopment	down	0.0126316	2.03267
1436076_at	discs, large (Drosophila) homolog-associated protein 1	Dlgap1	Neurodevelopment	down	0.00340014	2.16957
1455344_at	ephrin A3	Efna3	Neurodevelopment	down	0.0186942	2.3726
1434439_at	glycogen synthase kinase 3 beta	Gsk3b	Neurodevelopment	down	0.00914764	2.4754
1419126_at	homeobox D9	Hoxd9	Neurodevelopment	down	0.0158291	2.25313
1434759_at	leucine rich repeat transmembrane neuronal 3	Lrrtm3	Neurodevelopment	down	0.000589	3.27145
1415923_at	necdin	Ndn	Neurodevelopment	down	0.0101508	2.45674
1456524_at	neuregulin 1	Nrg1	Neurodevelopment	down	0.000188	2.88409
1428808_at	prickle homolog 2 (Drosophila)	Prickle2	Neurodevelopment	down	0.0218468	2.15269
1433855_at	4-aminobutyrate aminotransferase	Abat	Neurotransmission	down	0.0132228	2.74002
1422635_at	acetylcholinesterase	Ache	Neurotransmission	down	0.00178575	2.82219
1449921_s_at	copine VI	Cpne6	Neurotransmission	down	0.00243995	2.49105
1436179_a_at	DnaJ (Hsp40) homolog, subfamily C, member 5	Dnajc5	Neurotransmission	down	0.0106211	2.06203
1455766_at	gamma-aminobutyric acid (GABA) A receptor, subunit alpha 1	Gabra1	Neurotransmission	down	0.0113462	2.64827
1459850_x_at	glycine receptor, beta subunit	Glrb	Neurotransmission	down	0.0112886	2.00179
1456119_at	glutamate receptor, metabotropic 5	Grm5	Neurotransmission	down	0.0196975	2.08426
1435332_at	5-hydroxytryptamine (serotonin) receptor 7	Htr7	Neurotransmission	down	0.00337891	2.29898
1454691_at	neurexin I	Nrxn1	Neurotransmission	down	0.020544	2.29642
1456137_at	neurexin III	Nrxn3	Neurotransmission	down	0.0264408	2.64913
1451253_at	PX domain containing serine/threonine kinase	Pxk	Neurotransmission	down	0.0206162	2.36266
1435687_at	synaptic vesicle glycoprotein 2 b	Sv2b	Neurotransmission	down	0.000212	3.93937
1434800_at	synaptic vesicle glycoprotein 2 b	Sv2b	Neurotransmission	down	0.000613	2.93832
1435310_at	synapsin III	Syn3	Neurotransmission	down	0.0144502	2.3816
1434049_at	ectonucleoside triphosphate diphosphohydrolase 3	Entpd3	Nucleoside metabolic process	down	0.000162	2.72599
1439012_a_at	deoxycytidine kinase	Dck	Nucleotide metabolism	down	0.0114907	2.2933
1448736_a_at	hypoxanthine guanine phosphoribosyl transferase	Hprt	Nucleotide metabolism	down	0.0252457	2.31965
1448111_at	cytidine 5'-triphosphate synthase 2	Ctps2	Nucleotide synthesis	down	0.02062	2.07499
1423265_at	multiple inositol polyphosphate histidine phosphatase 1	Minpp1	Ossification	down	0.0146717	2.12009
1460671_at	glutathione peroxidase 1	Gpx1	Oxidative stress	up	0.000574	2.22026
1423223_a_at	peroxiredoxin 6	Prdx6	Oxidative stress	up	0.000239	2.99695
1442878_at	peroxiredoxin 6	Prdx6	Oxidative stress	up	0.00575262	2.04131
1455599_at	glucose-fructose oxidoreductase domain containing 1	Gfod1	Oxireductase	down	0.0048714	2.57077
1418501_a_at	oxidation resistance 1	Oxr1	Oxireductase	down	0.0014152	3.21546
1437751_at	peroxisome proliferative activated receptor, gamma, coactivator 1 alpha	Ppargc1a	Oxireductase	down	0.00540409	2.36625
1456395_at	peroxisome proliferative activated receptor, gamma, coactivator 1 alpha	Ppargc1a	Oxireductase	down	0.00212172	3.17485
1460336_at	peroxisome proliferative activated receptor, gamma, coactivator 1 alpha	Ppargc1a	Oxireductase	down	0.000502	3.08665
1454976_at	superoxide dismutase 2, mitochondrial	Sod2	Oxireductase	down	0.00650137	2.4948
1437454_a_at	thioredoxin-related transmembrane protein 2	Tmx2	Oxireductase	down	0.00548395	2.09511
1452130_at	thioredoxin-related transmembrane protein 2	Tmx2	Oxireductase	down	0.00382977	2.58792
1453120_at	thioredoxin-related transmembrane protein 4	Tmx4	Oxireductase	down	0.0033219	2.3466
1449123_at	inter-alpha trypsin inhibitor, heavy chain 3	Itih3	Peptidase inhibitor	down	9.3e-07	4.5208
1419100_at	serine (or cysteine) peptidase inhibitor, clade A, member 3N	Serpina3n	Peptidase inhibitor	up	0.000105	8.00525
1460330_at	annexin A3	Anxa3	Phagocytosis	up	0.000357	4.08737
1436778_at	cytochrome b-245, beta polypeptide	Cybb	Phagocytosis	up	0.00189706	2.85909
1428852_at	dedicator of cyto-kinesis 3	Dock3	Phagocytosis	down	0.00147705	2.55664
1436011_at	engulfment and cell motility 2, ced-12 homolog (C. elegans)	Elmo2	Phagocytosis	down	1.59e-05	2.48192
1418666_at	pentraxin related gene	Ptx3	Phagocytosis	up	0.0108787	2.8275
1435797_at	ethanolaminephosphotransferase 1 (CDP-ethanolamine-specific)	Ept1	Phospholipid metabolism	down	0.0159704	2.22499
1435327_at	lysophosphatidylglycerol acyltransferase 1	Lpgat1	Phospholipid metabolism	down	0.0295489	2.14114
1435293_at	a disintegrin and metallopeptidase domain 22	Adam22	Programmed Cell Death	down	0.00238743	2.46252
1447946_at	a disintegrin and metallopeptidase domain 23	Adam23	Programmed Cell Death	down	0.00094	2.55504
1455720_at	a disintegrin-like and metallopeptidase (reprolysin type) with thrombospondin type 1 motif, 2	Adamts2	Programmed Cell Death	down	0.000133	2.06201
1434742_s_at	apoptosis-inducing factor, mitochondrion-associated 3	Aifm3	Programmed Cell Death	down	0.00254911	2.05396
1435879_at	thymoma viral proto-oncogene 3	Akt3	Programmed Cell Death	down	0.00636935	2.20714
1422470_at	BCL2/adenovirus E1B interacting protein 3	Bnip3	Programmed Cell Death	down	0.00182689	3.18264
1435434_at	Braf transforming gene	Braf	Programmed Cell Death	down	0.00182023	2.61686
1456505_at	Braf transforming gene	Braf	Programmed Cell Death	down	0.00552259	2.15077
1416462_at	cell cycle associated protein 1	Caprin1	Programmed Cell Death	down	0.00795986	2.07622
1435807_at	cell division cycle 42 homolog (S. cerevisiae)	Cdc42	Programmed Cell Death	down	0.00312792	2.23603
1429940_at	cell division cycle 73, Paf1/RNA polymerase II complex component, homolog (S. cerevisiae)	Cdc73	Programmed Cell Death	down	0.00769646	2.18579
1421349_x_at	cell cycle exit and neuronal differentiation 1	Cend1	Programmed Cell Death	down	0.00496624	2.22448
1456405_at	death inducer-obliterator 1	Dido1	Programmed Cell Death	down	0.00465709	2.26721
1442180_at	deleted in lymphocytic leukemia, 7	Dleu7	Programmed Cell Death	down	0.00469068	2.32308
1455410_at	Fas apoptotic inhibitory molecule 2	Faim2	Programmed Cell Death	down	0.00278886	3.353
1416481_s_at	HIG1 domain family, member 1A	Higd1a	Programmed Cell Death	down	0.00441026	2.1348
1448359_a_at	HIG1 domain family, member 1A	Higd1a	Programmed Cell Death	down	0.00367203	2.16853
1451346_at	methylthioadenosine phosphorylase	Mtap	Programmed Cell Death	down	0.00290604	2.38553
1426615_s_at	N-myc downstream regulated gene 4	Ndrg4	Programmed Cell Death	down	0.00697384	2.11315
1436188_a_at	N-myc downstream regulated gene 4	Ndrg4	Programmed Cell Death	down	0.00235878	3.018
1426938_at	neuro-oncological ventral antigen 1	Nova1	Programmed Cell Death	down	0.00462829	2.22551
1435305_at	neurotrophic tyrosine kinase, receptor, type 2	Ntrk2	Programmed Cell Death	down	0.00392228	2.52721
1458622_at	neurotrophic tyrosine kinase, receptor, type 2	Ntrk2	Programmed Cell Death	down	0.000776	3.21077
1435917_at	OCIA domain containing 2	Ociad2	Programmed Cell Death	down	0.00615036	2.53052
1435440_at	PDZ domain containing 8	Pdzd8	Programmed Cell Death	down	0.00297186	2.69604
1439088_at	PDZ domain containing 8	Pdzd8	Programmed Cell Death	down	0.00652877	2.28709
1453069_at	phosphatidylinositol 3-kinase, catalytic, beta polypeptide	Pik3cb	Programmed Cell Death	down	0.00571014	2.17955
1428853_at	patched homolog 1	Ptch1	Programmed Cell Death	down	0.00105738	2.74359
1435047_at	RAB3C, member RAS oncogene family	Rab3c	Programmed Cell Death	down	0.0034473	3.13094
1434914_at	RAB6B, member RAS oncogene family	Rab6b	Programmed Cell Death	down	0.00491096	2.22598
1436911_at	synovial sarcoma translocation gene on chromosome 18-like 1	Ss18l1	Programmed Cell Death	down	0.00120981	2.46436
1448743_at	synovial sarcoma, X breakpoint 2 interacting protein	Ssx2ip	Programmed Cell Death	down	0.00365857	3.09552
1418057_at	T-cell lymphoma invasion and metastasis 1	Tiam1	Programmed Cell Death	down	0.001079	2.09067
1418412_at	tumor protein D52-like 1	Tpd52l1	Programmed Cell death	down	0.00610605	2.72236
1421662_a_at	tumor suppressor candidate 3	Tusc3	Programmed Cell Death	down	0.00650831	2.16022
1455159_at	adaptor protein, phosphotyrosine interaction, PH domain and leucine zipper containing 1	Appl1	Proliferation	down	0.0162777	2.13467
1448196_at	methionine adenosyltransferase II, beta	Mat2b	Proliferation	down	0.000536	2.32479
1417191_at	DnaJ (Hsp40) homolog, subfamily B, member 9	Dnajb9	Protein binding	down	0.0144795	2.80297
1418984_at	InaD-like (Drosophila)	Inadl	Protein binding	down	0.00941651	2.78959
1454715_at	RALY RNA binding protein-like	Ralyl	Protein binding	down	0.00978404	2.71662
1417027_at	tripartite motif-containing 2	Trim2	Protein binding	down	0.0127564	2.76027
1420817_at	tyrosine 3-monooxygenase/tryptophan 5-monooxygenase activation protein, gamma polypeptide	Ywhag	Protein binding	down	0.0106073	3.18983
1416655_at	C1GALT1-specific chaperone 1	C1galt1c1	Protein folding	down	0.0112461	2.04569
1415692_s_at	calnexin	Canx	Protein folding	down	0.0298901	2.06587
1460645_at	cysteine and histidine-rich domain (CHORD)-containing, zinc-binding protein 1	Chordc1	Protein folding	down	0.0176	2.03506
1451177_at	DnaJ (Hsp40) homolog, subfamily B, member 4	Dnajb4	Protein folding	down	0.0166001	2.00138
1435204_at	protein arginine N-methyltransferase 8	Prmt8	Protein methylation	down	0.000325	3.25219
1449505_at	karyopherin (importin) alpha 1	Kpna1	Protein transport	down	0.0108421	2.00278
1448106_at	NECAP endocytosis associated 1	Necap1	Protein transport	down	0.00862201	2.85682
1433666_s_at	vacuolar protein sorting 41 (yeast)	Vps41	Protein transport	down	0.0200495	2.05249
1441693_at	a disintegrin-like and metallopeptidase (reprolysin type) with thrombospondin type 1 motif, 3	Adamts3	Proteolysis	down	0.0189503	2.11707
1433702_at	endoplasmic reticulum metallopeptidase 1	Ermp1	Proteolysis	down	0.0480172	2.04964
1437165_a_at	procollagen C-endopeptidase enhancer protein	Pcolce	Proteolysis	up	0.0206693	2.13994
1426345_at	prolyl endopeptidase-like	Prepl	Proteolysis	down	0.00980098	2.59881
1437671_x_at	protease, serine, 23	Prss23	Proteolysis	up	0.0253139	2.00244
1415788_at	ubiquitin-like domain containing CTD phosphatase 1	Ublcp1	Proteosome	down	0.0109033	2.66739
1454947_a_at	ubiquitin-like domain containing CTD phosphatase 1	Ublcp1	Proteosome	down	0.0132003	2.03051
1455647_at	androgen receptor	Ar	Reproduction	down	0.00601009	2.51481
1455267_at	estrogen-related receptor gamma	Esrrg	Reproduction	down	0.00321209	3.72473
1439527_at	progesterone receptor	Pgr	Reproduction	down	0.00245232	2.18425
1455146_at	spermatid perinuclear RNA binding protein	Strbp	Reproduction	down	0.000969	2.00431
1455807_at	testis-specific protein, Y-encoded-like 5	Tspyl5	Reproduction	down	0.00319571	2.39436
1428583_at	nuclear fragile X mental retardation protein interacting protein 2	Nufip2	Ribosome	down	0.0197674	2.54865
1416719_a_at	ribosomal protein S10	Rps10	Ribosome	up	0.0113463	2.1943
1424501_at	UTP6, small subunit (SSU) processome component, homolog (yeast)	Utp6	RNA processing	down	0.0297133	2.08959
1448891_at	Fc receptor-like S, scavenger receptor	Fcrls	Scavenger receptor activity	up	4.44e-05	5.99351
1418149_at	chromogranin A	Chga	Secretion	down	0.00089	2.46775
1415885_at	chromogranin B	Chgb	Secretion	down	0.00334146	2.1129
1456487_at	adenylate cyclase 1	Adcy1	Signalling	down	0.000303	2.09761
1455462_at	adenylate cyclase 2	Adcy2	Signalling	down	0.000485	2.19489
1455296_at	adenylate cyclase 5	Adcy5	Signalling	down	0.0233839	2.01519
1419811_at	adenylate cyclase 9	Adcy9	Signalling	down	0.00696456	2.31394
1456197_x_at	Adherens junction associated protein 1	Ajap1	Signalling	down	0.00187209	2.3086
1434764_at	A kinase (PRKA) anchor protein 11	Akap11	Signalling	down	0.00469458	2.67745
1419706_a_at	A kinase (PRKA) anchor protein (gravin) 12	Akap12	Signalling	down	0.00941084	2.11629
1440859_at	A kinase (PRKA) anchor protein 6	Akap6	Signalling	down	0.00118297	3.20891
1434264_at	ankyrin 2, brain	Ank2	Signalling	down	0.0449523	2.20764
1434081_at	adaptor protein complex AP-1, gamma 1 subunit	Ap1g1	Signalling	down	0.0070758	2.71529
1452657_at	adaptor-related protein complex 1, sigma 2 subunit	Ap1s2	Signalling	down	0.00553048	2.69824
1455369_at	amyloid beta (A4) precursor protein binding, family A, member 1	Apba1	Signalling	down	0.00114626	2.1209
1434039_at	amyloid beta precursor protein (cytoplasmic tail) binding protein 2	Appbp2	Signalling	down	0.000389	3.55367
1436116_x_at	adaptor protein, phosphotyrosine interaction, PH domain and leucine zipper containing 1	Appl1	Signalling	down	0.00366199	2.0301
1454982_at	ADP-ribosylation factor guanine nucleotide-exchange factor 2 (brefeldin A-inhibited)	Arfgef2	Signalling	down	0.0332753	2.43582
1451526_at	Rho GTPase activating protein 12	Arhgap12	Signalling	down	0.0104199	2.17629
1428368_at	Rho GTPase activating protein 21	Arhgap21	Signalling	down	0.0147181	2.02159
1435694_at	Rho GTPase activating protein 26	Arhgap26	Signalling	down	0.0217707	2.36124
1450896_at	Rho GTPase activating protein 5	Arhgap5	Signalling	down	0.0124012	2.18501
1448660_at	Rho GDP dissociation inhibitor (GDI) gamma	Arhgdig	Signalling	down	0.0272728	2.17288
1437270_a_at	cardiotrophin-like cytokine factor 1	Clcf1	Signalling	up	0.00482471	2.39294
1454626_at	clathrin, heavy polypeptide (Hc)	Cltc	Signalling	down	0.00366516	2.30106
1437782_at	contactin associated protein-like 2	Cntnap2	Signalling	down	0.00164675	2.01212
1419044_at	contactin associated protein-like 4	Cntnap4	Signalling	down	0.000998	2.14469
1448248_at	v-crk sarcoma virus CT10 oncogene homolog (avian)	Crk	Signalling	down	0.0168162	2.06899
1435578_s_at	disabled homolog 1 (Drosophila)	Dab1	Signalling	down	0.00161621	2.12057
1432273_a_at	Duffy blood group, chemokine receptor	Darc	Signalling	down	0.00110571	2.79861
1433991_x_at	diazepam binding inhibitor	Dbi	Signalling	up	0.000149	2.09668
1455976_x_at	diazepam binding inhibitor	Dbi	Signalling	up	5.15e-05	2.03585
1448669_at	dickkopf homolog 3 (Xenopus laevis)	Dkk3	Signalling	down	0.00111459	2.5651
1417790_at	docking protein 1	Dok1	Signalling	up	0.000475	2.08661
1450380_at	ependymin related protein 1 (zebrafish)	Epdr1	Signalling	down	0.00747411	2.89448
1460074_x_at	ependymin related protein 1 (zebrafish)	Epdr1	Signalling	down	0.00569207	2.35345
1419252_at	epidermal growth factor receptor pathway substrate 15	Eps15	Signalling	down	0.0180591	2.10949
1451099_at	extended synaptotagmin-like protein 1	Esyt1	Signalling	down	0.0014342	2.16091
1421841_at	fibroblast growth factor receptor 3	Fgfr3	Signalling	down	0.0373512	2.08084
1426983_at	formin binding protein 1	Fnbp1	Signalling	down	0.019502	2.27968
1416658_at	frizzled-related protein	Frzb	Signalling	down	0.000354	2.46356
1439957_at	guanine nucleotide binding protein, alpha stimulating, olfactory type	Gnal	Signalling	down	0.0138642	2.95216
1429559_at	guanine nucleotide binding protein, alpha q polypeptide	Gnaq	Signalling	down	0.0300503	2.19964
1431034_at	G protein-coupled receptor 125	Gpr125	Signalling	up	2.51e-05	2.10443
1441944_s_at	G protein-coupled receptor 135	Gpr135	Signalling	down	0.000859	2.09384
1459274_at	G protein-coupled receptor 135	Gpr135	Signalling	down	0.000258	2.20892
1447485_at	G protein-coupled receptor 150	Gpr150	Signalling	up	0.000238	2.17659
1452353_at	G protein-coupled receptor 155	Gpr155	Signalling	down	0.0483428	2.0114
1442116_at	G protein-coupled receptor 176	Gpr176	Signalling	down	0.0136965	2.16708
1440021_at	G protein-coupled receptor 20	Gpr20	Signalling	up	4.82e-06	2.86135
1434672_at	G protein-coupled receptor 22	Gpr22	Signalling	down	0.00304149	2.00874
1434673_at	G protein-coupled receptor 22	Gpr22	Signalling	down	0.000354	2.04278
1437618_x_at	G protein-coupled receptor 85	Gpr85	Signalling	down	0.00473202	2.00763
1424455_at	G protein-coupled receptor associated sorting protein 1	Gprasp1	Signalling	down	0.0215076	2.0422
1424613_at	G protein-coupled receptor, family C, group 5, member B	Gprc5b	Signalling	down	0.0128596	3.48999
1443119_at	glutamate receptor, metabotropic 7	Grm7	Signalling	down	0.0089645	2.49651
1450193_at	hyperpolarization-activated, cyclic nucleotide-gated K+ 1	Hcn1	Signalling	down	0.00273595	2.82752
1458273_at	heterogeneous nuclear ribonucleoprotein D	Hnrnpd	Signalling	down	0.00713794	2.17427
1435513_at	5-hydroxytryptamine (serotonin) receptor 2C	Htr2c	Signalling	down	0.0109763	2.2728
1454159_a_at	insulin-like growth factor binding protein 2	Igfbp2	Signalling	up	0.0136185	2.19072
1451330_a_at	inositol polyphosphate-5-phosphatase B	Inpp5b	Signalling	down	0.0272729	2.00837
1435637_at	integrin alpha FG-GAP repeat containing 1	Itfg1	Signalling	down	0.00390265	2.80972
1460203_at	inositol 1,4,5-triphosphate receptor 1	Itpr1	Signalling	down	0.0236748	2.50381
1422835_at	potassium voltage-gated channel, Shal-related family, member 2	Kcnd2	Signalling	down	0.00291467	2.32702
1419548_at	karyopherin (importin) alpha 1	Kpna1	Signalling	down	0.00220856	2.1736
1460260_s_at	karyopherin (importin) alpha 1	Kpna1	Signalling	down	0.00233241	2.41923
1450988_at	leucine rich repeat containing G protein coupled receptor 5	Lgr5	Signalling	down	0.000202	2.34472
1454984_at	leukemia inhibitory factor receptor	Lifr	Signalling	down	0.00326011	2.90809
1434073_at	hypothetical LOC100504991///G protein-coupled receptor associated sorting protein 2	LOC100504991///Gprasp2	Signalling	down	0.00376836	2.89288
1429176_at	leucine rich repeat and sterile alpha motif containing 1	Lrsam1	Signalling	down	0.00363072	2.50874
1421878_at	mitogen-activated protein kinase 9	Mapk9	Signalling	down	0.0256688	2.68234
1433968_a_at	multiple EGF-like-domains 9	Megf9	Signalling	down	0.0265432	2.06182
1433788_at	neurexin III	Nrxn3	Signalling	down	0.00237975	3.11219
1438193_at	neurexin III	Nrxn3	Signalling	down	0.00475035	2.67949
1437560_at	neurotrophic tyrosine kinase, receptor, type 2	Ntrk2	Signalling	down	0.01106	2.17728
1436718_at	neurexophilin 1	Nxph1	Signalling	down	0.00209209	2.58721
1438388_at	Neurexophilin 1	Nxph1	Signalling	down	0.00578982	2.01678
1424413_at	opioid growth factor receptor-like 1	Ogfrl1	Signalling	down	0.000167	2.26882
1435612_at	opioid binding protein/cell adhesion molecule-like	Opcml	Signalling	down	0.00458716	2.0518
1457446_at	opioid binding protein/cell adhesion molecule-like	Opcml	Signalling	down	0.00795701	2.08911
1426204_a_at	opioid receptor-like 1	Oprl1	Signalling	down	0.00269541	3.50569
1456989_at	oxoglutarate (alpha-ketoglutarate) receptor 1	Oxgr1	Signalling	up	3.78e-05	2.02657
1425214_at	pyrimidinergic receptor P2Y, G-protein coupled, 6	P2ry6	Signalling	up	0.000453	3.97158
1450070_s_at	p21 protein (Cdc42/Rac)-activated kinase 1	Pak1	Signalling	down	0.0117595	2.13993
1437318_at	p21 protein (Cdc42/Rac)-activated kinase 3	Pak3	Signalling	down	0.00951979	2.16709
1429216_at	progestin and adipoQ receptor family member III	Paqr3	Signalling	down	0.00142677	2.44284
1428958_at	progestin and adipoQ receptor family member VIII	Paqr8	Signalling	down	0.00704782	2.05075
1455025_at	progestin and adipoQ receptor family member IX	Paqr9	Signalling	down	0.00128851	2.44775
1435741_at	phosphodiesterase 8B	Pde8b	Signalling	down	0.027535	2.16892
1435601_at	PH domain and leucine rich repeat protein phosphatase 2	Phlpp2	Signalling	down	0.0118441	2.22269
1445723_at	phospholipase C-like 1	Plcl1	Signalling	down	0.0428069	2.15921
1455331_at	pleckstrin homology domain containing, family M, member 3	Plekhm3	Signalling	down	0.0366132	2.22182
1456830_at	protein phosphatase 1, regulatory (inhibitor) subunit 2	Ppp1r2	Signalling	down	0.0117078	2.03854
1452032_at	protein kinase, cAMP dependent regulatory, type I, alpha	Prkar1a	Signalling	down	0.0171117	2.48196
1440132_s_at	protein kinase, cAMP dependent regulatory, type I beta	Prkar1b	Signalling	down	0.0173163	2.10976
1460419_a_at	protein kinase C, beta	Prkcb	Signalling	down	0.010318	2.25153
1418540_a_at	protein tyrosine phosphatase, receptor type, E	Ptpre	Signalling	down	0.00515761	2.10301
1422541_at	protein tyrosine phosphatase, receptor type, M	Ptprm	Signalling	down	0.0141099	2.02976
1435968_at	protein tyrosine phosphatase, receptor type, N polypeptide 2	Ptprn2	Signalling	down	0.00310575	2.22702
1439610_at	RAB27b, member RAS oncogene family	Rab27b	Signalling	down	0.0165249	2.0269
1419945_s_at	RAB2A, member RAS oncogene family	Rab2a	Signalling	down	0.0195045	2.03331
1435014_at	RAB39B, member RAS oncogene family	Rab39b	Signalling	down	0.0241988	2.10986
1434656_at	Ral GTPase activating protein, beta subunit (non-catalytic)	Ralgapb	Signalling	down	0.01143	2.17468
1426965_at	RAS related protein 2a	Rap2a	Signalling	down	0.0374578	2.03197
1439622_at	Ras association (RalGDS/AF-6) domain family member 4	Rassf4	Signalling	down	0.014892	2.37557
1433509_s_at	receptor accessory protein 1	Reep1	Signalling	down	0.00147707	4.48773
1426376_at	receptor accessory protein 5	Reep5	Signalling	down	0.00471292	2.09141
1439779_at	regulator of G-protein signaling 17	Rgs17	Signalling	down	0.0318492	2.80652
1450693_at	regulator of G-protein signaling 17	Rgs17	Signalling	down	0.00402159	2.46844
1419248_at	regulator of G-protein signaling 2	Rgs2	Signalling	down	0.0116203	2.2189
1447830_s_at	regulator of G-protein signaling 2	Rgs2	Signalling	down	0.013867	2.15128
1416286_at	regulator of G-protein signaling 4	Rgs4	Signalling	down	0.0165914	3.38899
1436876_at	regulator of G-protein signalling 7 binding protein	Rgs7bp	Signalling	down	0.00662669	2.56299
1458534_at	regulator of G-protein signalling 7 binding protein	Rgs7bp	Signalling	down	0.0027582	2.08974
1437559_at	regulator of G-protein signalling 7 binding protein	Rgs7bp	Signalling	down	0.00732118	3.87252
1418892_at	ras homolog gene family, member J	Rhoj	Signalling	up	0.0311564	2.36935
1439724_at	resistance to inhibitors of cholinesterase 8 homolog B (C. elegans)	Ric8b	Signalling	down	0.0269191	2.05747
1455893_at	R-spondin 2 homolog (Xenopus laevis)	Rspo2	Signalling	down	1.26e-05	4.75371
1450123_at	ryanodine receptor 2, cardiac	Ryr2	Signalling	down	0.000274	2.77895
1427427_at	ryanodine receptor 3	Ryr3	Signalling	down	9.86e-05	2.81034
1423332_at	syndecan binding protein	Sdcbp	Signalling	down	0.0156466	2.13997
1430528_at	syndecan binding protein	Sdcbp	Signalling	up	0.000269	2.02367
1440792_x_at	sigma non-opioid intracellular receptor 1	Sigmar1	Signalling	down	0.0218259	2.09896
1456039_at	sorting nexin 14	Snx14	Signalling	down	0.0114984	2.01384
1455899_x_at	suppressor of cytokine signaling 3	Socs3	Signalling	up	0.000231	7.21822
1456212_x_at	suppressor of cytokine signaling 3	Socs3	Signalling	up	0.000949	5.25403
1434403_at	sprouty-related, EVH1 domain containing 2	Spred2	Signalling	down	0.0273516	2.54943
1451418_a_at	splA/ryanodine receptor domain and SOCS box containing 4	Spsb4	Signalling	down	0.000957	2.48903
1451419_at	splA/ryanodine receptor domain and SOCS box containing 4	Spsb4	Signalling	down	0.00100833	2.64559
1455022_at	striatin, calmodulin binding protein	Strn	Signalling	down	0.0138846	2.14208
1447922_at	syntaxin binding protein 5-like	Stxbp5l	Signalling	down	0.0180014	2.16831
1440803_x_at	tachykinin receptor 3	Tacr3	Signalling	down	0.00510762	2.33023
1439634_at	TBC1 domain family, member 30	Tbc1d30	Signalling	down	0.0121284	2.09174
1452661_at	transferrin receptor	Tfrc	Signalling	down	0.00212172	2.34722
1425603_at	transmembrane protein 176A	Tmem176a	Signalling	up	0.00346944	2.25438
1416799_at	transient receptor potential cation channel, subfamily M, member 7	Trpm7	Signalling	down	0.0320407	2.14955
1454604_s_at	tetraspanin 12	Tspan12	Signalling	down	0.0241665	2.16258
1438948_x_at	translocator protein	Tspo	Signalling	up	0.000801	2.04172
1440484_at	unc-5 homolog D (C. elegans)	Unc5d	Signalling	down	0.0205575	2.09399
1434916_at	vitamin K epoxide reductase complex, subunit 1-like 1	Vkorc1l1	Signalling	down	0.000567	2.01679
1452065_at	V-set and transmembrane domain containing 2A	Vstm2a	Signalling	down	0.000767	3.39744
1416904_at	muscleblind-like 1 (Drosophila)	Mbnl1	Splicing	down	0.00964864	2.03215
1433754_at	muscleblind-like 2	Mbnl2	Splicing	down	0.0204073	2.23002
1428100_at	serine/arginine-rich splicing factor 1	Srsf1	Splicing	down	0.000877	2.17838
1421671_at	hydroxysteroid (17-beta) dehydrogenase 3	Hsd17b3	Steroid biosynthesis	up	0.0112955	2.0377
1434172_at	cannabinoid receptor 1 (brain)	Cnr1	Stress response	down	0.0136358	2.4628
1417454_at	cullin 4B	Cul4b	Stress response	down	0.0242304	2.13668
1423246_at	endoplasmic reticulum protein 44	Erp44	Stress response	down	0.0144789	2.21364
1449773_s_at	growth arrest and DNA-damage-inducible 45 beta	Gadd45b	Stress response	up	0.046156	2.08466
1458385_at	heat shock protein 4 like	Hspa4l	Stress response	down	0.0275624	2.19871
1417424_at	immediate early response 3 interacting protein 1	Ier3ip1	Stress response	down	0.0124251	2.02481
1436425_at	KN motif and ankyrin repeat domains 4	Kank4	Stress response	down	0.0175391	2.3184
1419665_a_at	nuclear protein 1	Nupr1	Stress response	up	4.03e-07	23.7901
1419666_x_at	nuclear protein 1	Nupr1	Stress response	up	3.46e-07	21.2454
1433773_at	ribonucleotide reductase M2 B (TP53 inducible)	Rrm2b	Stress response	down	0.0101737	2.42622
1417193_at	superoxide dismutase 2, mitochondrial	Sod2	Stress response	down	0.0124542	2.12296
1453012_at	TSC22 domain family, member 2	Tsc22d2	Stress response	down	0.0334516	2.30728
1455328_at	amiloride-sensitive cation channel 2, neuronal	Accn2	Synaptic Support	down	5.94e-05	2.0178
1451152_a_at	ATPase, Na+/K+ transporting, beta 1 polypeptide	Atp1b1	Synaptic Support	down	0.00373681	2.05875
1422508_at	ATPase, H+ transporting, lysosomal V1 subunit A	Atp6v1a	Synaptic Support	down	0.00356502	3.38697
1438701_at	bicaudal D homolog 1 (Drosophila)	Bicd1	Synaptic Support	down	0.00305276	2.42951
1457305_at	beta-transducin repeat containing protein	Btrc	Synaptic Support	down	0.00205963	2.11083
1450510_a_at	calcium channel, voltage-dependent, P/Q type, alpha 1A subunit	Cacna1a	Synaptic Support	down	0.00638382	2.11453
1419225_at	calcium channel, voltage-dependent, alpha2/delta subunit 3	Cacna2d3	Synaptic Support	down	0.000779	3.39516
1436912_at	calcium channel, voltage-dependent, beta 4 subunit	Cacnb4	Synaptic Support	down	0.00642143	2.27856
1456354_at	cholinergic receptor, nicotinic, alpha polypeptide 4	Chrna4	Synaptic Support	down	0.00342868	2.16718
1440681_at	cholinergic receptor, nicotinic, alpha polypeptide 7	Chrna7	Synaptic Support	down	1.44e-05	3.21379
1436428_at	cholinergic receptor, nicotinic, beta polypeptide 2 (neuronal)	Chrnb2	Synaptic Support	down	0.000293	2.14501
1435504_at	CAP-GLY domain containing linker protein family, member 4	Clip4	Synaptic Support	down	0.0037282	3.51013
1421374_a_at	FXYD domain-containing ion transport regulator 1	Fxyd1	Synaptic support	up	1.71e-06	3.63795
1436889_at	gamma-aminobutyric acid (GABA) A receptor, subunit alpha 1	Gabra1	Synaptic Support	down	0.00207271	3.01472
1455444_at	gamma-aminobutyric acid (GABA) A receptor, subunit alpha 2	Gabra2	Synaptic Support	down	0.00130542	2.785
1436957_at	gamma-aminobutyric acid (GABA) A receptor, subunit alpha 3	Gabra3	Synaptic Support	down	0.00613782	2.00236
1433602_at	gamma-aminobutyric acid (GABA) A receptor, subunit alpha 5	Gabra5	Synaptic Support	down	7.24e-06	2.72449
1428203_at	gamma-aminobutyric acid (GABA) A receptor, subunit beta 2	Gabrb2	Synaptic Support	down	0.002499	3.37024
1429685_at	gamma-aminobutyric acid (GABA) A receptor, subunit beta 2	Gabrb2	Synaptic Support	down	0.00085	2.56419
1435021_at	gamma-aminobutyric acid (GABA) A receptor, subunit beta 3	Gabrb3	Synaptic Support	down	0.00151404	2.68313
1437147_at	gamma-aminobutyric acid (GABA) A receptor, subunit gamma 2	Gabrg2	Synaptic Support	down	0.00015	3.26799
1437139_at	glycine receptor, alpha 1 subunit	Glra1	Synaptic Support	down	0.000359	2.40996
1422504_at	glycine receptor, beta subunit	Glrb	Synaptic Support	down	0.000263	3.86559
1417715_a_at	glutamate oxaloacetate transaminase 2, mitochondrial	Got2	Synaptic Support	down	0.00600545	2.09893
1421970_a_at	glutamate receptor, ionotropic, AMPA2 (alpha 2)	Gria2	Synaptic Support	down	0.00180817	2.49332
1434146_at	glutamate receptor, ionotropic, AMPA2 (alpha 2)	Gria2	Synaptic Support	down	0.000457	2.05026
1420563_at	glutamate receptor, ionotropic, AMPA3 (alpha 3)	Gria3	Synaptic Support	down	5.28e-05	2.05464
1434728_at	glutamate receptor, ionotropic, AMPA3 (alpha 3)	Gria3	Synaptic Support	down	0.0044975	2.99746
1435722_at	glutamate receptor, ionotropic, AMPA4 (alpha 4)	Gria4	Synaptic Support	down	0.000277	2.72561
1436772_at	Glutamate receptor, ionotropic, AMPA4 (alpha 4)	Gria4	Synaptic Support	down	0.00141078	2.34032
1441499_at	glutamate receptor, ionotropic, delta 1	Grid1	Synaptic Support	down	0.00109816	2.33761
1435487_at	glutamate receptor, ionotropic, delta 2	Grid2	Synaptic Support	down	0.00613729	2.28986
1436575_at	glutamate receptor ionotropic, NMDA3A	Grin3a	Synaptic Support	down	0.000135	2.0348
1438866_at	glutamate receptor ionotropic, NMDA3A	Grin3a	Synaptic Support	down	0.000889	2.18094
1435951_at	glutamate receptor interacting protein 1	Grip1	Synaptic Support	down	0.000157	2.12052
1460028_at	glutamate receptor interacting protein 2	Grip2	Synaptic Support	down	0.000658	2.25325
1457299_at	glutamate receptor, metabotropic 4	Grm4	Synaptic Support	down	0.000226	2.30194
1455272_at	glutamate receptor, metabotropic 5	Grm5	Synaptic Support	down	0.00823029	2.00119
1417901_a_at	islet cell autoantigen 1	Ica1	Synaptic Support	down	0.000122	2.26814
1436579_s_at	intersectin 1 (SH3 domain protein 1A)	Itsn1	Synaptic Support	down	0.00521612	2.87855
1417416_at	potassium voltage-gated channel, shaker-related subfamily, member 1	Kcna1	Synaptic Support	down	0.00478342	2.3277
1455785_at	potassium voltage-gated channel, shaker-related subfamily, member 1	Kcna1	Synaptic Support	down	0.0058431	3.2709
1416956_at	potassium voltage-gated channel, shaker-related subfamily, beta member 2	Kcnab2	Synaptic Support	down	0.00460896	2.07672
1423559_at	potassium voltage gated channel, Shaw-related subfamily, member 1	Kcnc1	Synaptic Support	down	0.00397962	2.20778
1455258_at	potassium voltage gated channel, Shaw-related subfamily, member 2	Kcnc2	Synaptic Support	down	0.00289513	3.15527
1435720_at	potassium voltage-gated channel, Shal-related family, member 3	Kcnd3	Synaptic Support	down	0.000141	2.08445
1449544_a_at	potassium voltage-gated channel, subfamily H (eag-related), member 2	Kcnh2	Synaptic Support	down	0.0018135	2.37559
1437631_at	Kv channel interacting protein 4	Kcnip4	Synaptic Support	down	0.0026475	2.11731
1451595_a_at	potassium voltage-gated channel, subfamily Q, member 2	Kcnq2	Synaptic Support	down	0.000677	2.02824
1455923_at	potassium channel tetramerisation domain containing 8	Kctd8	Synaptic Support	down	5.96e-05	3.09049
1418399_at	potassium channel tetramerisation domain containing 9	Kctd9	Synaptic support	down	0.00382753	3.31201
1419336_at	lipocalin 5	Lcn5	Synaptic support	up	4.02e-06	2.89496
1450062_a_at	melanoma antigen, family D, 1	Maged1	Synaptic Support	down	0.00866369	2.09045
1422431_at	melanoma antigen, family E, 1	Magee1	Synaptic Support	down	0.00459637	2.9328
1448083_at	sodium leak channel, non-selective	Nalcn	Synaptic Support	down	0.00106952	2.98783
1457423_at	sodium leak channel, non-selective	Nalcn	Synaptic Support	down	0.00377614	2.62097
1418068_at	NADH dehydrogenase (ubiquinone) 1 alpha subcomplex 10	Ndufa10	Synaptic Support	down	0.000326	2.00083
1425143_a_at	NADH dehydrogenase (ubiquinone) Fe-S protein 1	Ndufs1	Synaptic Support	down	0.0050716	2.56063
1456283_at	neuropilin (NRP) and tolloid (TLL)-like 1	Neto1	Synaptic Support	down	0.00127476	2.47853
1423055_at	neuron specific gene family member 1	Nsg1	Synaptic Support	down	0.00718023	2.20315
1423056_at	neuron specific gene family member 1	Nsg1	Synaptic Support	down	0.00199897	2.23893
1419309_at	podoplanin	Pdpn	Synaptic support	up	2.41e-05	2.71099
1455450_at	protein tyrosine phosphatase, non-receptor type 3	Ptpn3	Synaptic Support	down	0.00403299	2.52195
1435667_at	regulating synaptic membrane exocytosis 1	Rims1	Synaptic Support	down	0.000519	2.96032
1436470_at	regulating synaptic membrane exocytosis 2	Rims2	Synaptic Support	down	0.000144	2.35838
1450761_s_at	regulating synaptic membrane exocytosis 2	Rims2	Synaptic Support	down	0.000467	2.04165
1450120_at	sodium channel, voltage-gated, type I, alpha	Scn1a	Synaptic Support	down	0.0014616	2.8161
1450121_at	sodium channel, voltage-gated, type I, alpha	Scn1a	Synaptic Support	down	0.000765	2.74024
1434008_at	sodium channel, type IV, beta	Scn4b	Synaptic Support	down	8.61e-05	2.51988
1423515_at	sodium channel, voltage-gated, type VIII, alpha	Scn8a	Synaptic Support	down	0.00199316	3.14104
1439889_at	sodium channel, voltage-gated, type VIII, alpha	Scn8a	Synaptic Support	down	0.00246324	3.00303
1457412_at	sodium channel, voltage-gated, type VIII, alpha	Scn8a	Synaptic Support	down	0.0053864	2.64848
1451674_at	solute carrier family 12, member 5	Slc12a5	Synaptic Support	down	0.00114165	2.65773
1449878_a_at	solute carrier family 12, member 6	Slc12a6	Synaptic Support	down	0.00836567	2.14551
1438377_x_at	solute carrier family 13 (sodium-dependent dicarboxylate transporter), member 3	Slc13a3	Synaptic support	up	0.000372	2.30009
1428379_at	solute carrier family 17 (sodium-dependent inorganic phosphate cotransporter), member 6	Slc17a6	Synaptic Support	down	0.0015978	4.54335
1417902_at	solute carrier family 19 (thiamine transporter), member 2	Slc19a2	Synaptic support	down	0.000633	3.28132
1441315_s_at	solute carrier family 19 (thiamine transporter), member 2	Slc19a2	Synaptic Support	down	0.00183009	2.8187
1448299_at	solute carrier family 1 (neuronal/epithelial high affinity glutamate transporter, system Xag), member 1	Slc1a1	Synaptic Support	down	0.00167939	3.08355
1428190_at	solute carrier family 25 (mitochondrial carrier, citrate transporter), member 1	Slc25a1	Synaptic Support	down	0.00365822	2.36811
1436440_at	solute carrier family 25 (mitochondrial carrier, Aralar), member 12	Slc25a12	Synaptic Support	down	0.00143185	3.21553
1434996_at	solute carrier family 25 (mitochondrial carrier, Graves disease autoantigen), member 16	Slc25a16	Synaptic Support	down	0.00272941	2.28094
1456465_at	solute carrier family 25, member 44	Slc25a44	Synaptic support	up	3.12e-05	2.09475
1416316_at	solute carrier family 27 (fatty acid transporter), member 2	Slc27a2	Synaptic Support	down	0.00307003	2.37822
1437052_s_at	solute carrier family 2 (facilitated glucose transporter), member 3	Slc2a3	Synaptic Support	down	0.0059952	2.33314
1455898_x_at	solute carrier family 2 (facilitated glucose transporter), member 3	Slc2a3	Synaptic Support	down	0.00493745	2.08497
1415958_at	solute carrier family 2 (facilitated glucose transporter), member 4	Slc2a4	Synaptic support	up	0.00259469	2.85201
1422756_at	solute carrier family 32 (GABA vesicular transporter), member 1	Slc32a1	Synaptic Support	down	0.00766919	2.28576
1436719_at	solute carrier family 35, member F1	Slc35f1	Synaptic Support	down	0.00275386	2.45558
1424424_at	solute carrier family 39 (zinc transporter), member 1	Slc39a1	Synaptic support	up	0.00460621	2.14759
1452765_at	solute carrier family 39 (zinc transporter), member 9	Slc39a9	Synaptic Support	down	0.00215881	2.10047
1441047_at	solute carrier family 45, member 4	Slc45a4	Synaptic Support	down	0.00342746	2.53716
1417672_at	solute carrier family 4, sodium bicarbonate cotransporter-like, member 10	Slc4a10	Synaptic Support	down	0.00340515	2.49291
1438673_at	solute carrier family 4, sodium bicarbonate cotransporter, member 7	Slc4a7	Synaptic Support	down	0.000327	2.39377
1433989_at	solute carrier family 6 (neurotransmitter transporter, GABA), member 11	Slc6a11	Synaptic Support	down	0.00622367	2.42089
1426712_at	solute carrier family 6 (neurotransmitter transporter), member 15	Slc6a15	Synaptic Support	down	0.000945	3.08506
1442177_at	solute carrier family 6 (neurotransmitter transporter, glycine), member 5	Slc6a5	Synaptic Support	down	0.00421422	4.21497
1421093_at	solute carrier family 7 (cationic amino acid transporter, y+ system), member 10	Slc7a10	Synaptic Support	down	0.000449	2.05228
1437675_at	solute carrier family 8 (sodium/calcium exchanger), member 1	Slc8a1	Synaptic Support	down	0.00246347	2.28209
1440201_at	solute carrier family 8 (sodium/calcium exchanger), member 1	Slc8a1	Synaptic Support	down	0.00429426	3.20103
1438160_x_at	solute carrier organic anion transporter family, member 4a1	Slco4a1	Synaptic Support	down	9.39e-06	5.24067
1430301_at	syntaxin binding protein 5 (tomosyn)	Stxbp5	Synaptic Support	down	0.00102042	2.40804
1444077_at	syntaxin binding protein 5-like	Stxbp5l	Synaptic Support	down	0.00137604	2.59031
1445297_at	syntaxin binding protein 5-like	Stxbp5l	Synaptic Support	down	0.00641516	2.36432
1451484_a_at	synapsin I	Syn1	Synaptic Support	down	0.00130906	2.03635
1435511_at	synapsin II	Syn2	Synaptic Support	down	0.00702646	2.02544
1422768_at	synaptotagmin binding, cytoplasmic RNA interacting protein	Syncrip	Synaptic Support	down	0.00115106	2.2325
1417081_a_at	synaptogyrin 2	Syngr2	Synaptic support	up	0.000352	2.09144
1416352_s_at	trans-2,3-enoyl-CoA reductase	Tecr	Synaptic Support	down	0.00328442	2.32576
1429681_a_at	trans-2,3-enoyl-CoA reductase	Tecr	Synaptic Support	down	0.00368891	2.7102
1421096_at	transient receptor potential cation channel, subfamily C, member 1	Trpc1	Synaptic Support	down	0.00109487	2.50834
1439026_at	transient receptor potential cation channel, subfamily M, member 3	Trpm3	Synaptic Support	down	0.000436	2.77477
1423642_at	tubulin, beta 2C	Tubb2c	Synaptic Support	down	0.00343179	2.73725
1447522_s_at	tankyrase, TRF1-interacting ankyrin-related ADP-ribose polymerase 2	Tnks2	Telomere	down	0.0243786	2.67
1416776_at	crystallin, mu	Crym	Thyroid hormone transport	up	0.000241	2.33882
1433782_at	claudin 12	Cldn12	Tight junction	down	0.00294511	2.08701
1443847_x_at	AF4/FMR2 family, member 2	Aff2	Transcription	down	0.00153229	2.20303
1433939_at	AF4/FMR2 family, member 3	Aff3	Transcription	down	0.00110634	2.19774
1450031_at	AF4/FMR2 family, member 4	Aff4	Transcription	down	0.0176882	2.82216
1438816_at	AT hook containing transcription factor 1	Ahctf1	Transcription	down	1.65e-05	2.1197
1436895_at	ArfGAP with RhoGAP domain, ankyrin repeat and PH domain 2	Arap2	Transcription	up	0.000514	2.05469
1426583_at	activating transcription factor 2	Atf2	Transcription	down	0.00259914	2.62686
1452116_s_at	activating transcription factor 2	Atf2	Transcription	down	0.0170867	2.00126
1418133_at	B-cell leukemia/lymphoma 3	Bcl3	Transcription	up	0.000205	3.13645
1434284_at	B double prime 1, subunit of RNA polymerase III transcription initiation factor IIIB	Bdp1	Transcription	down	0.0179828	2.20173
1428512_at	basic helix-loop-helix domain containing, class B9	Bhlhb9	Transcription	down	0.000217	2.73074
1451222_at	basic transcription factor 3-like 4	Btf3l4	Transcription	down	0.0019439	2.40344
1423039_a_at	basic leucine zipper and W2 domains 1	Bzw1	Transcription	down	0.0122741	2.06482
1452307_at	CDK5 and Abl enzyme substrate 2	Cables2	Transcription	down	0.00104113	2.23406
1433971_at	calmodulin binding transcription activator 1	Camta1	Transcription	down	0.0129501	2.65246
1418585_at	cyclin H	Ccnh	Transcription	down	0.0112835	2.03363
1434633_at	CREB binding protein	Crebbp	Transcription	down	0.00539427	2.02376
1435085_at	cAMP responsive element binding protein-like 2	Crebl2	Transcription	down	0.0124722	2.02498
1448835_at	E2F transcription factor 6	E2f6	Transcription	down	0.00937427	2.10448
1437071_at	eukaryotic translation initiation factor 1A, X-linked	Eif1ax	Transcription	down	0.00532735	2.85077
1434593_at	eukaryotic translation initiation factor 5A2	Eif5a2	Transcription	down	0.000911	4.57255
1424306_at	elongation of very long chain fatty acids (FEN1/Elo2, SUR4/Elo3, yeast)-like 4	Elovl4	Transcription	down	0.00453085	2.23311
1417404_at	ELOVL family member 6, elongation of long chain fatty acids (yeast)	Elovl6	Transcription	down	0.00319754	2.61909
1435286_at	Eph receptor A5	Epha5	Transcription	down	0.000247	2.06157
1435362_at	forkhead box J3	Foxj3	Transcription	down	0.0302414	2.07277
1428681_at	predicted gene 608	Gm608	Transcription	down	0.0152148	2.18802
1417113_at	germ cell-less homolog 1 (Drosophila)	Gmcl1	Transcription	down	0.00460714	2.02503
1418629_a_at	KH domain containing, RNA binding, signal transduction associated 1	Khdrbs1	Transcription	down	0.0167571	2.35318
1434541_x_at	KH domain containing, RNA binding, signal transduction associated 1	Khdrbs1	Transcription	down	0.0279193	2.05701
1455521_at	Kruppel-like factor 12	Klf12	Transcription	down	0.0117664	2.41392
1424353_at	leucine-rich PPR-motif containing	Lrpprc	Transcription	down	0.0137139	2.42107
1416469_at	leucine zipper protein 1	Luzp1	Transcription	down	0.000647	2.45958
1435514_at	leucine zipper transcription factor-like 1	Lztfl1	Transcription	down	0.000119	2.3639
1417129_a_at	Meis homeobox 2	Meis2	Transcription	down	0.0162367	2.05781
1435547_at	MKL/myocardin-like 2	Mkl2	Transcription	down	0.00983689	2.26434
1436483_at	myelin transcription factor 1-like	Myt1l	Transcription	down	0.00636326	2.31152
1422568_at	nuclear distribution gene E-like homolog 1 (A. nidulans)	Ndel1	Transcription	down	0.00822009	2.20294
1426032_at	nuclear factor of activated T-cells, cytoplasmic, calcineurin-dependent 2	Nfatc2	Transcription	down	0.0002	2.19609
1428503_a_at	NFKB inhibitor interacting Ras-like protein 1	Nkiras1	Transcription	down	0.00165911	2.05494
1434398_at	NF-kappaB repressing factor	Nkrf	Transcription	down	0.00380154	2.91955
1457250_x_at	Nuclear receptor subfamily 1, group D, member 2	Nr1d2	Transcription	down	0.0406012	2.03374
1448758_at	nuclear receptor binding factor 2	Nrbf2	Transcription	down	0.0229646	2.02872
1435632_at	nuclear fragile X mental retardation protein interacting protein 2	Nufip2	Transcription	down	0.00237253	2.03142
1449148_a_at	putative homeodomain transcription factor 1	Phtf1	Transcription	down	0.000667	2.37277
1440343_at	ribosomal protein S6 kinase, polypeptide 5	Rps6ka5	Transcription	down	0.0175672	2.53792
1455139_at	SWI/SNF related matrix associated, actin dependent regulator of chromatin, subfamily a-like 1	Smarcal1	Transcription	down	0.0248373	2.17735
1449815_a_at	single-stranded DNA binding protein 2	Ssbp2	Transcription	down	0.0153021	2.05312
1422692_at	SUB1 homolog (S. cerevisiae)	Sub1	Transcription	down	0.0149609	2.36339
1418107_at	transcription elongation factor A (SII), 2	Tcea2	Transcription	down	0.000505	2.24074
1426640_s_at	tribbles homolog 2 (Drosophila)	Trib2	Transcription	down	0.00087	2.12449
1425742_a_at	TSC22 domain family, member 1	Tsc22d1	Transcription	down	0.0151832	2.34185
1433899_x_at	TSC22 domain family, member 1	Tsc22d1	Transcription	down	0.0291859	2.11467
1454758_a_at	TSC22 domain family, member 1	Tsc22d1	Transcription	down	0.0237834	2.43613
1428779_at	zinc finger and BTB domain containing 41 homolog	Zbtb41	Transcription	down	0.0266952	2.08062
1459048_s_at	zinc finger protein 142	Zfp142	Transcription	down	0.0417995	2.00221
1455943_at	zinc finger protein 451	Zfp451	Transcription	down	0.0147669	2.80003
1434682_at	zinc finger protein 770	Zfp770	Transcription	down	0.00922687	2.46645
1429560_at	zinc finger protein 955B	Zfp955b	Transcription	down	0.0140413	2.18305
1448875_at	zinc fingers and homeoboxes 1	Zhx1	Transcription	down	0.0270619	2.22724
1423396_at	angiotensinogen (serpin peptidase inhibitor, clade A, member 8)	Agt	Transcription factor	up	9.12e-05	2.93206
1437064_at	androgen receptor	Ar	Transcription factor	down	0.00347941	2.3815
1449363_at	activating transcription factor 3	Atf3	Transcription factor	up	0.000624	4.22625
1418901_at	CCAAT/enhancer binding protein (C/EBP), beta	Cebpb	Transcription factor	up	0.00477043	2.32078
1423233_at	CCAAT/enhancer binding protein (C/EBP), delta	Cebpd	Transcription factor	up	0.000709	6.79531
1424635_at	eukaryotic translation elongation factor 1 alpha 1	Eef1a1	Transcription factor	up	0.000721	2.15963
1422006_at	eukaryotic translation initiation factor 2-alpha kinase 2	Eif2ak2	Transcription factor	up	0.00436685	2.14342
1434976_x_at	eukaryotic translation initiation factor 4E binding protein 1	Eif4ebp1	Transcription factor	up	3.24e-05	5.17636
1435324_x_at	high mobility group box 1	Hmgb1	Transcription factor	up	0.00184418	2.05788
1448452_at	interferon regulatory factor 8	Irf8	Transcription factor	up	3.17e-06	4.67818
1419185_a_at	MLX interacting protein-like	Mlxipl	Transcription factor	up	3.41e-05	2.00378
1449089_at	nuclear receptor interacting protein 1	Nrip1	Transcription factor	down	0.0129034	2.12305
1439349_at	strawberry notch homolog 2 (Drosophila)	Sbno2	Transcription factor	up	0.000458	2.35132
1439753_x_at	sine oculis-related homeobox 4 homolog (Drosophila)	Six4	Transcription factor	down	0.000162	2.77556
1456862_at	sine oculis-related homeobox 4 homolog (Drosophila)	Six4	Transcription factor	down	0.000315	2.78354
1426065_a_at	tribbles homolog 3 (Drosophila)	Trib3	Transcription factor	up	0.000793	2.30453
1456225_x_at	tribbles homolog 3 (Drosophila)	Trib3	Transcription factor	up	1.09e-05	3.89074
1418624_at	Y box protein 1	Ybx1	Transcription factor	up	0.000207	2.05157
1427058_at	eukaryotic translation initiation factor 4A1	Eif4a1	Translation	up	0.042135	2.52463
1417562_at	eukaryotic translation initiation factor 4E binding protein 1	Eif4ebp1	Translation	up	0.0120115	2.45689
1423784_at	glycyl-tRNA synthetase	Gars	Translation	down	0.0128027	2.0427
1415911_at	imprinted and ancient	Impact	Translation	down	0.0326653	2.61888
1457726_at	ribosomal protein S15A	Rps15a	Translation	down	0.0103457	2.03931
1422475_a_at	predicted gene 10119///ribosomal protein S3A///predicted gene 9000	Gm10119///Rps3a///Gm9000	Translation (ribosome)	up	0.000206	2.05234
1423855_x_at	ribosomal protein L17, pseudogene 3"///"predicted pseudogene 10294///ribosomal protein L17///predicted gene 10362	Gm10294///Rpl17///Gm10362///Rpl17-ps3	Translation (ribosome)	up	0.000138	2.0495
1438776_x_at	ribosomal protein S17///ribosomal protein S17 pseudogene///predicted gene 12034	Gm12034///Rps17///Gm6402	Translation (ribosome)	up	0.000493	2.68799
1415716_a_at	predicted gene 9846///ribosomal protein S27	Gm9846///Rps27	Translation (ribosome)	up	3.43e-06	3.79575
1460680_a_at	ribosomal protein L23///60S ribosomal protein L23-like	LOC100044627///Rpl23	Translation (ribosome)	up	0.000256	2.24693
1454627_a_at	ribosomal protein L29///ribosomal protein L29 pseudogene///60S ribosomal protein L29-like///predicted gene 10709	LOC100503055///Gm10709///Rpl29///Gm6344	Translation (ribosome)	up	0.000112	2.37877
1436924_x_at	60S ribosomal protein L31-like///ribosomal protein L31 pseudogene///ribosomal protein L31///predicted pseudogene 7689///ERO1-like (S. cerevisiae)	LOC100505081///Gm7689///Ero1l///Rpl31///Gm16382	Translation (ribosome)	up	0.000155	2.05744
1428212_x_at	60S ribosomal protein L31-like///ribosomal protein L31 pseudogene///ribosomal protein L31///predicted pseudogene 7689	LOC100505081///Gm7689///Rpl31///Gm16382	Translation (ribosome)	up	0.000183	2.21317
1439447_x_at	ribosomal protein L37a///microRNA 682	Mir682///Rpl37a	Translation (ribosome)	up	5.44e-05	2.01548
1448190_at	mitochondrial ribosomal protein L33	Mrpl33	Translation (ribosome)	up	0.000104	2.0801
1426210_x_at	poly (ADP-ribose) polymerase family, member 3	Parp3	Translation (ribosome)	up	0.00155291	3.12036
1451969_s_at	poly (ADP-ribose) polymerase family, member 3	Parp3	Translation (ribosome)	up	0.000967	3.0705
1455378_at	ribosomal modification protein rimK-like family member A	Rimkla	Translation (ribosome)	down	0.000945	2.82739
1416026_a_at	ribosomal protein L12	Rpl12	Translation (ribosome)	up	0.000146	2.51055
1450150_a_at	ribosomal protein L13	Rpl13	Translation (ribosome)	up	1.79e-05	2.31746
1417608_a_at	ribosomal protein L13A	Rpl13a	Translation (ribosome)	up	0.000135	2.18421
1436688_x_at	ribosomal protein L14	Rpl14	Translation (ribosome)	up	0.00116115	2.01516
1438507_x_at	ribosomal protein L14	Rpl14	Translation (ribosome)	up	0.00113546	2.05097
1438626_x_at	ribosomal protein L14	Rpl14	Translation (ribosome)	up	0.00112232	2.05746
1436699_x_at	ribosomal protein L18	Rpl18	Translation (ribosome)	up	3.36e-05	2.1018
1428152_a_at	ribosomal protein L18A	Rpl18a	Translation (ribosome)	up	1.01e-05	2.70617
1429077_x_at	ribosomal protein L21	Rpl21	Translation (ribosome)	up	6.6e-05	2.34682
1455767_x_at	ribosomal protein L21	Rpl21	Translation (ribosome)	up	0.000128	2.37967
1453118_s_at	ribosomal protein L22	Rpl22	Translation (ribosome)	up	3.12e-05	2.66619
1415701_x_at	ribosomal protein L23	Rpl23	Translation (ribosome)	up	0.000179	2.02674
1436995_a_at	ribosomal protein L26	Rpl26	Translation (ribosome)	up	2.28e-05	2.3498
1448109_a_at	ribosomal protein L26	Rpl26	Translation (ribosome)	up	1.86e-05	2.21245
1448217_a_at	ribosomal protein L27	Rpl27	Translation (ribosome)	up	4.28e-05	2.03558
1418273_a_at	ribosomal protein L30 pseudogene///ribosomal protein L30	Rpl30///Gm12191	Translation (ribosome)	up	0.00039	2.12803
1438655_a_at	ribosomal protein L34	Rpl34	Translation (ribosome)	up	7.29e-05	2.72267
1434231_x_at	ribosomal protein L35	Rpl35	Translation (ribosome)	up	0.000126	2.63064
1436840_x_at	ribosomal protein L35	Rpl35	Translation (ribosome)	up	0.000199	2.64221
1454856_x_at	ribosomal protein L35	Rpl35	Translation (ribosome)	up	8.6e-05	2.56988
1455950_x_at	ribosomal protein L35	Rpl35	Translation (ribosome)	up	0.000114	2.66598
1416243_a_at	ribosomal protein L35///predicted gene 10269	Rpl35///Gm10269	Translation (ribosome)	up	0.000106	2.27019
1433510_x_at	ribosomal protein L36	Rpl36	Translation (ribosome)	up	0.000891	2.64972
1416519_at	ribosomal protein L36///predicted gene 13611	Rpl36///Gm13611	Translation (ribosome)	up	0.000802	2.39979
1416520_x_at	ribosomal protein L36///predicted gene 13611	Rpl36///Gm13611	Translation (ribosome)	up	0.000904	2.40737
1416807_at	ribosomal protein L36A	Rpl36a	Translation (ribosome)	up	2.61e-05	2.21063
1453729_a_at	ribosomal protein L37///60S ribosomal protein L37-like	Rpl37///LOC100502825	Translation (ribosome)	up	0.0013593	2.17202
1438291_x_at	ribosomal protein L37///60S ribosomal protein L37-like	Rpl37///LOC100502825	Translation (ribosome)	up	0.0101315	2.81336
1416217_a_at	ribosomal protein L37a	Rpl37a	Translation (ribosome)	up	9.92e-06	2.50567
1416218_x_at	ribosomal protein L37a	Rpl37a	Translation (ribosome)	up	7.74e-05	2.20045
1460543_x_at	ribosomal protein L37a	Rpl37a	Translation (ribosome)	up	0.00101938	3.26582
1450840_a_at	ribosomal protein L39///60S ribosomal protein L39-like	Rpl39///LOC100503815	Translation (ribosome)	up	9.35e-05	2.3188
1423032_at	ribosomal protein L39///60S ribosomal protein L39-like	Rpl39///LOC100504784///LOC100503815	Translation (ribosome)	up	4.33e-05	2.49553
1422623_x_at	ribosomal protein L41	Rpl41	Translation (ribosome)	up	4.47e-05	2.22897
1455578_x_at	ribosomal protein L41	Rpl41	Translation (ribosome)	up	4.61e-05	2.6763
1416420_a_at	ribosomal protein L9	Rpl9	Translation (ribosome)	up	8.15e-05	2.04102
1419441_at	ribosomal protein, large, P0	Rplp0	Translation (ribosome)	up	3.47e-05	2.07052
1416277_a_at	ribosomal protein, large, P1	Rplp1	Translation (ribosome)	up	7.62e-05	2.20102
1415879_a_at	ribosomal protein, large P2	Rplp2	Translation (ribosome)	up	1.22e-05	2.48408
1434854_a_at	ribosomal protein S10	Rps10	Translation (ribosome)	up	8.78e-06	2.58515
1438723_a_at	ribosomal protein S10	Rps10	Translation (ribosome)	up	0.000279	2.44017
1439374_x_at	ribosomal protein S10	Rps10	Translation (ribosome)	up	1.43e-05	2.42586
1456497_x_at	ribosomal protein S10	Rps10	Translation (ribosome)	up	1.21e-05	2.39355
1433432_x_at	ribosomal protein S12	Rps12	Translation (ribosome)	up	3.17e-05	2.54119
1416453_x_at	predicted gene 10063///ribosomal protein S12///ribosomal protein S12, pseudogene 2	Rps12///Rps12-ps2///Gm10063	Translation (ribosome)	up	2.61e-06	3.04164
1447205_x_at	predicted gene 10063///ribosomal protein S12///ribosomal protein S12, pseudogene 2	Rps12///Rps12-ps2///Gm10063	Translation (ribosome)	up	4.12e-05	3.22939
1448344_at	predicted gene 10063///ribosomal protein S12///ribosomal protein S12, pseudogene 2	Rps12///Rps12-ps2///Gm10063	Translation (ribosome)	up	7.26e-06	2.89725
1436586_x_at	ribosomal protein S14	Rps14	Translation (ribosome)	up	2.01e-05	2.49272
1416088_a_at	ribosomal protein S15	Rps15	Translation (ribosome)	up	2e-05	2.36628
1416089_at	ribosomal protein S15	Rps15	Translation (ribosome)	up	0.000413	2.03769
1453467_s_at	ribosomal protein S15A	Rps15a	Translation (ribosome)	up	4.88e-05	2.55424
1437510_x_at	ribosomal protein S17	Rps17	Translation (ribosome)	up	2.53e-05	2.84073
1438986_x_at	ribosomal protein S17	Rps17	Translation (ribosome)	up	2.75e-05	2.91466
1455662_x_at	ribosomal protein S17	Rps17	Translation (ribosome)	up	0.000249	2.68292
1459986_a_at	ribosomal protein S17	Rps17	Translation (ribosome)	up	0.000195	2.79564
1455572_x_at	ribosomal protein S18	Rps18	Translation (ribosome)	up	0.00100548	2.60295
1449243_a_at	ribosomal protein S19	Rps19	Translation (ribosome)	up	3.98e-05	2.96762
1456373_x_at	ribosomal protein S20	Rps20	Translation (ribosome)	up	0.000647	2.48737
1456436_x_at	ribosomal protein S20	Rps20	Translation (ribosome)	up	0.0006	2.50989
1430288_x_at	ribosomal protein S21	Rps21	Translation (ribosome)	up	7.71e-05	2.70649
1433549_x_at	ribosomal protein S21	Rps21	Translation (ribosome)	up	0.00103153	2.38099
1433721_x_at	ribosomal protein S21	Rps21	Translation (ribosome)	up	0.000226	2.53287
1434358_x_at	ribosomal protein S21	Rps21	Translation (ribosome)	up	0.000444	2.07863
1439415_x_at	ribosomal protein S21	Rps21	Translation (ribosome)	up	0.000523	2.23627
1460175_at	ribosomal protein S23	Rps23	Translation (ribosome)	up	5.41e-05	2.66724
1436064_x_at	ribosomal protein S24	Rps24	Translation (ribosome)	up	0.00048	2.2969
1453362_x_at	ribosomal protein S24	Rps24	Translation (ribosome)	up	0.000789	2.21693
1456628_x_at	ribosomal protein S24	Rps24	Translation (ribosome)	up	0.000265	2.3448
1415876_a_at	ribosomal protein S26	Rps26	Translation (ribosome)	up	0.00175942	2.27895
1460699_at	ribosomal protein S27	Rps27	Translation (ribosome)	up	0.000584	3.44219
1423254_x_at	ribosomal protein S27-like	Rps27l	Translation (ribosome)	up	4.45e-06	2.69244
1435429_x_at	ribosomal protein S27-like	Rps27l	Translation (ribosome)	up	8.47e-06	2.68275
1450925_a_at	ribosomal protein S27-like	Rps27l	Translation (ribosome)	up	1.63e-06	3.2094
1423763_x_at	ribosomal protein S28	Rps28	Translation (ribosome)	up	6.78e-06	2.96416
1451101_a_at	ribosomal protein S28	Rps28	Translation (ribosome)	up	1.38e-05	2.68665
1454778_x_at	ribosomal protein S28	Rps28	Translation (ribosome)	up	1.06e-05	2.98958
1415833_x_at	ribosomal protein S29	Rps29	Translation (ribosome)	up	1.54e-05	2.27311
1437413_x_at	ribosomal protein S29	Rps29	Translation (ribosome)	up	1.27e-05	2.7025
1438859_x_at	ribosomal protein S29	Rps29	Translation (ribosome)	up	3.01e-05	2.14053
1435151_a_at	ribosomal protein S3	Rps3	Translation (ribosome)	up	0.000182	2.02078
1416054_at	ribosomal protein S5	Rps5	Translation (ribosome)	up	2.62e-05	2.00691
1417542_at	ribosomal protein S6 kinase, polypeptide 2	Rps6ka2	Translation (ribosome)	down	0.000108	2.05149
1429760_at	ribosomal protein S6 kinase polypeptide 6	Rps6ka6	Translation (ribosome)	down	0.00446634	2.08143
1454956_at	ribosomal protein S6 kinase, polypeptide 1	Rps6kb1	Translation (ribosome)	down	0.00943313	2.11672
1435593_x_at	ribosomal protein S7	Rps7	Translation (ribosome)	up	0.000585	2.03451
1436760_a_at	ribosomal protein S8	Rps8	Translation (ribosome)	up	0.000161	2.19878
1455319_x_at	ribosomal protein S8	Rps8	Translation (ribosome)	up	0.0007	2.04082
1433689_s_at	ribosomal protein S9	Rps9	Translation (ribosome)	up	0.00033	2.14808
1448245_at	ribosomal protein SA	Rpsa	Translation (ribosome)	up	0.000108	2.00498
1447903_x_at	adaptor-related protein complex 1, sigma 2 subunit	Ap1s2	Transport	down	0.0117763	2.20278
1437548_at	bicaudal D homolog 1 (Drosophila)	Bicd1	Transport	down	0.0154876	2.02699
1435926_at	choroideremia-like	Chml	Transport	down	0.0113845	2.18887
1426216_at	component of oligomeric golgi complex 6	Cog6	Transport	down	0.015495	2.46996
1415706_at	coatomer protein complex subunit alpha	Copa	Transport	down	0.0152703	2.42506
1423195_at	hippocampus abundant gene transcript 1	Hiat1	Transport	down	0.0264862	2.16771
1448526_at	karyopherin (importin) beta 1	Kpnb1	Transport	down	0.0334183	2.09029
1436705_at	membrane magnesium transporter 1	Mmgt1	Transport	down	0.023943	2.28304
1416663_at	NADH dehydrogenase (ubiquinone) 1 alpha subcomplex, 9	Ndufa9	Transport	down	0.0105879	2.20743
1448304_a_at	RAB6, member RAS oncogene family	Rab6	Transport	down	0.0166315	2.24372
1460617_s_at	RAB6B, member RAS oncogene family	Rab6b	Transport	down	0.0220695	2.2515
1448754_at	retinol binding protein 1, cellular	Rbp1	Transport	up	0.00440709	2.16382
1433647_s_at	Rho-related BTB domain containing 3	Rhobtb3	Transport	down	0.0216916	2.18375
1455698_at	SEC62 homolog (S. cerevisiae)	Sec62	Transport	down	0.0100463	2.46882
1420361_at	solute carrier family 11 (proton-coupled divalent metal ion transporters), member 1	Slc11a1	Transport	up	0.000151	3.20469
1418610_at	solute carrier family 17 (sodium-dependent inorganic phosphate cotransporter), member 6	Slc17a6	Transport	down	0.0144172	2.93041
1429225_at	solute carrier family 24 (sodium/potassium/calcium exchanger), member 2	Slc24a2	Transport	down	0.0156445	3.50121
1428440_at	solute carrier family 25 (mitochondrial carrier, Aralar), member 12	Slc25a12	Transport	down	0.0148639	2.42222
1420967_at	solute carrier family 25 (mitochondrial carrier ornithine transporter), member 15	Slc25a15	Transport	down	0.0247676	2.0144
1418134_at	solute carrier family 25, member 46	Slc25a46	Transport	down	0.0100069	2.3358
1448970_at	solute carrier family 25, member 46	Slc25a46	Transport	down	0.0180451	2.22892
1456764_at	solute carrier family 35, member F3	Slc35f3	Transport	down	0.00183406	2.25677
1428793_at	solute carrier family 36 (proton/amino acid symporter), member 1	Slc36a1	transport	down	0.0102346	2.27216
1439607_at	solute carrier family 7 (cationic amino acid transporter, y+ system), member 14	Slc7a14	Transport	down	0.00824776	3.79485
1416862_at	signal transducing adaptor molecule (SH3 domain and ITAM motif) 1	Stam	Transport	down	0.0140947	2.40172
1424274_at	USO1 homolog, vesicle docking protein (yeast)	Uso1	Transport	down	0.00980806	2.16539
1433834_at	membrane-associated ring finger (C3HC4) 6	March10	Ubiquitin	down	0.0365461	2.89731
1418523_at	ariadne homolog 2 (Drosophila)	Arih2	Ubiquitin	up	0.0208501	2.33195
1449709_s_at	arginyltransferase 1	Ate1	Ubiquitin	down	0.0115404	2.40201
1441396_at	UDP-Gal:betaGlcNAc beta 1,3-galactosyltransferase, polypeptide 1	B3galt1	Ubiquitin	down	0.00223656	2.13202
1455234_at	UDP-Gal:betaGlcNAc beta 1,3-galactosyltransferase, polypeptide 1	B3galt1	Ubiquitin	down	0.00720845	2.18922
1460329_at	UDP-Gal:betaGlcNAc beta 1,4-galactosyltransferase, polypeptide 6	B4galt6	Ubiquitin	down	0.00287978	2.37567
1423095_s_at	cereblon	Crbn	Ubiquitin	down	0.0152823	2.5902
1434717_at	cullin 3	Cul3	Ubiquitin	down	0.0125123	2.30465
1460365_a_at	dynamin 1	Dnm1	Ubiquitin	down	0.00495077	2.98972
1434108_at	F-box protein 11	Fbxo11	Ubiquitin	down	0.00224457	2.36068
1452828_at	F-box protein 21	Fbxo21	Ubiquitin	down	0.00624523	2.47773
1423491_at	F-box protein 3	Fbxo3	Ubiquitin	down	0.0109033	2.35205
1426870_at	F-box protein 33	Fbxo33	Ubiquitin	down	0.000518	2.48639
1426871_at	F-box protein 33	Fbxo33	Ubiquitin	down	0.0044969	2.06231
1417480_at	f-box protein 9	Fbxo9	Ubiquitin	down	0.00324069	2.13856
1425462_at	F-box and WD-40 domain protein 11	Fbxw11	Ubiquitin	down	0.0346949	2.07924
1451558_at	F-box and WD-40 domain protein 7	Fbxw7	Ubiquitin	down	0.000631	2.68083
1424141_at	HECT domain containing 1	Hectd1	Ubiquitin	down	0.0073117	2.64952
1456527_at	HECT, C2 and WW domain containing E3 ubiquitin protein ligase 1	Hecw1	Ubiquitin	down	7.38e-05	3.00225
1455150_at	HECT, C2 and WW domain containing E3 ubiquitin protein ligase 2	Hecw2	Ubiquitin	down	0.00149734	3.09216
1458464_at	HECT, C2 and WW domain containing E3 ubiquitin protein ligase 2	Hecw2	Ubiquitin	down	0.0031643	2.34352
1434060_at	hect (homologous to the E6-AP (UBE3A) carboxyl terminus) domain and RCC1 (CHC1)-like domain (RLD) 1	Herc1	Ubiquitin	down	0.00116027	2.15194
1426491_at	hect (homologous to the E6-AP (UBE3A) carboxyl terminus) domain and RCC1 (CHC1)-like domain (RLD) 2	Herc2	Ubiquitin	down	0.00280282	2.41338
1431202_at	hect domain and RLD 3	Herc3	Ubiquitin	down	0.00148889	2.8198
1433590_at	hect domain and RLD 3	Herc3	Ubiquitin	down	0.00423113	4.2202
1450047_at	heparan sulfate 6-O-sulfotransferase 2	Hs6st2	Ubiquitin	down	0.000272	2.95383
1448269_a_at	kelch-like 13 (Drosophila)	Klhl13	Ubiquitin	down	0.0222482	2.02748
1433442_at	kelch-like 9 (Drosophila)	Klhl9	Ubiquitin	down	0.0314418	2.05725
1450251_a_at	ligand of numb-protein X 1	Lnx1	Ubiquitin	down	0.00363703	2.14929
1455825_s_at	ligand of numb-protein X 1	Lnx1	Ubiquitin	down	0.00259498	2.33221
1424821_at	Nedd4 family interacting protein 1	Ndfip1	Ubiquitin	down	0.00943702	2.17907
1418360_at	ring finger protein 112	Rnf112	Ubiquitin	down	0.000601	2.28415
1437009_a_at	ring finger protein 115	Rnf115	Ubiquitin	down	0.024084	2.0552
1418318_at	ring finger protein 128	Rnf128	Ubiquitin	down	0.00462372	2.76832
1449036_at	ring finger protein 128	Rnf128	Ubiquitin	down	0.00193445	2.88564
1451074_at	ring finger protein 13	Rnf13	Ubiquitin	down	0.0221784	2.58828
1424402_at	RUN and FYVE domain containing 3	Rufy3	Ubiquitin	down	0.00171746	2.712
1428831_at	SUMO/sentrin specific peptidase 5	Senp5	Ubiquitin	down	0.00264275	2.57548
1429146_at	small VCP/p97-interacting protein	Svip	Ubiquitin	down	0.00857463	2.01053
1424191_a_at	transmembrane protein 41a	Tmem41a	Ubiquitin	down	0.00554829	2.15003
1417028_a_at	tripartite motif-containing 2	Trim2	Ubiquitin	down	0.0142703	2.10966
1427476_a_at	tripartite motif-containing 32	Trim32	Ubiquitin	down	0.00978014	2.74391
1427112_at	tubulin tyrosine ligase	Ttl	Ubiquitin	down	0.00274205	2.29929
1417202_s_at	ubiquitin-like modifier activating enzyme 3	Uba3	Ubiquitin	down	0.00501238	3.08914
1435164_s_at	ubiquitin-like modifier activating enzyme 3	Uba3	Ubiquitin	down	0.00612052	2.63326
1428945_at	ubiquitin-like modifier activating enzyme 6	Uba6	Ubiquitin	down	0.00568522	2.13972
1417609_at	ubiquitin-conjugating enzyme E2A, RAD6 homolog (S. cerevisiae)	Ube2a	Ubiquitin	down	0.0124793	2.33321
1415688_at	ubiquitin-conjugating enzyme E2G 1 (UBC7 homolog, C. elegans)	Ube2g1	Ubiquitin	down	0.00337023	2.03858
1417723_at	ubiquitin-conjugating enzyme E2, J1	Ube2j1	Ubiquitin	down	0.00773017	2.06694
1435384_at	ubiquitin-conjugating enzyme E2N	Ube2n	Ubiquitin	down	0.0050554	2.88759
1417983_a_at	ubiquitin-conjugating enzyme E2 variant 2	Ube2v2	Ubiquitin	down	0.00115522	2.01983
1429131_at	ubiquitin-conjugating enzyme E2 variant 2	Ube2v2	Ubiquitin	down	0.00251092	2.42144
1426881_at	ubiquitin protein ligase E3C	Ube3c	Ubiquitin	down	0.00222561	2.03541
1434078_at	ubiquitin family domain containing 1	Ubfd1	Ubiquitin	down	0.00909182	2.19582
1424368_s_at	ubiquilin 1	Ubqln1	Ubiquitin	down	0.00722368	2.03914
1450021_at	ubiquilin 2	Ubqln2	Ubiquitin	down	0.00605564	2.44809
1450066_at	ubiquitin protein ligase E3 component n-recognin 1	Ubr1	Ubiquitin	down	0.00155078	2.1536
1460455_at	ubiquitin protein ligase E3 component n-recognin 3	Ubr3	Ubiquitin	down	0.00141605	2.87681
1419453_at	ubiquitin carboxyl-terminal esterase L5	Uchl5	Ubiquitin	down	0.000117	2.17482
1447822_x_at	UFM1-specific peptidase 1	Ufsp1	Ubiquitin	down	0.00738455	2.09708
1455304_at	unc-13 homolog C (C. elegans)	Unc13c	Ubiquitin	down	0.000488	2.9932
1434989_at	unc-80 homolog (C. elegans)	Unc80	Ubiquitin	down	0.000382	3.76814
1416208_at	ubiquitin specific peptidase 14	Usp14	Ubiquitin	down	0.00216928	2.45766
1455829_at	ubiquitin specific peptidase 14	Usp14	Ubiquitin	down	0.00709992	2.68171
1437151_at	ubiquitin specific peptidase 22	Usp22	Ubiquitin	down	0.0172728	2.25229
1419237_at	ubiquitin specific peptidase 29	Usp29	Ubiquitin	down	0.0207113	2.01979
1436159_at	ubiquitin specific peptidase 32	Usp32	Ubiquitin	down	0.00527275	3.50116
1426709_a_at	ubiquitin specific peptidase 33	Usp33	Ubiquitin	down	0.00215865	3.29274
1427990_at	ubiquitin specific petidase 45	Usp45	Ubiquitin	down	0.000272	3.57398
1427991_s_at	ubiquitin specific petidase 45	Usp45	Ubiquitin	down	0.00186937	2.98587
1435325_at	ubiquitin specific peptidase 46	Usp46	Ubiquitin	down	0.00306918	2.06296
1420922_at	ubiquitin specific peptidase 9, X chromosome	Usp9x	Ubiquitin	down	0.00369139	2.40636
1428194_at	ubiquitin specific peptidase 9, X chromosome	Usp9x	Ubiquitin	down	0.00648455	2.70574
1434706_at	valosin containing protein (p97)/p47 complex interacting protein 1	Vcpip1	Ubiquitin	down	0.0105391	2.18121
1427097_at	WW domain containing E3 ubiquitin protein ligase 1	Wwp1	Ubiquitin	down	0.00631944	2.13601
1452299_at	WW domain containing E3 ubiquitin protein ligase 1	Wwp1	Ubiquitin	down	0.00169942	2.82964
1437278_a_at	ubiquitin-like modifier activating enzyme 2	Uba2	ubuiquitin	down	0.0380682	2.47624
1443456_at	zinc finger pseudogene	3110048L19Rik	Unknown	up	0.00137084	2.03909
1437076_at	Smg-5 homolog, nonsense mediated mRNA decay factor pseudogene	A930017M01Rik	Unknown	down	0.0063766	2.28795
1441258_at	cDNA sequence AF529169	AF529169	Unknown	down	0.00366753	2.59152
1426831_at	S-adenosylhomocysteine hydrolase-like 1	Ahcyl1	Unknown	down	0.00848555	2.28825
1426234_s_at	adaptor-related protein complex 1 associated regulatory protein	Ap1ar	Unknown	down	0.000395	2.52786
1456337_at	ArfGAP with RhoGAP domain, ankyrin repeat and PH domain 2	Arap2	Unknown	up	0.00183114	2.9687
1424842_a_at	Rho GTPase activating protein 24	Arhgap24	Unknown	down	0.000919	2.97876
1422608_at	cAMP-regulated phosphoprotein 19	Arpp19	Unknown	up	3.59e-05	2.9551
1423890_x_at	ATPase, Na+/K+ transporting, beta 1 polypeptide	Atp1b1	Unknown	down	0.00384915	2.38532
1435758_at	UDP-Gal:betaGlcNAc beta 1,4-galactosyltransferase, polypeptide 6	B4galt6	Unknown	down	0.00383117	2.15521
1451221_at	cDNA sequence BC018507	BC018507	Unknown	down	0.00587191	2.01521
1433986_at	cDNA sequence BC024659	BC024659	Unknown	down	0.00750344	2.52885
1434075_at	cDNA sequence BC030336	BC030336	Unknown	down	0.0062027	3.15607
1435209_at	cDNA sequence BC057079	BC057079	Unknown	down	0.00150821	2.27792
1444696_at	CDNA sequence BC059841	BC059841	Unknown	down	0.000834	2.89156
1458544_at	cDNA sequence BC059841	BC059841	Unknown	down	0.00150712	2.71339
1434590_at	BEN domain containing 6	Bend6	Unknown	down	0.0153595	2.49136
1435781_at	cullin associated and neddylation disassociated 1	Cand1	Unknown	down	0.00440364	2.87536
1427944_at	caprin family member 2	Caprin2	Unknown	down	0.000504	2.34382
1428066_at	coiled-coil domain containing 120	Ccdc120	Unknown	down	0.00184583	2.03968
1434313_at	coiled-coil domain containing 126	Ccdc126	Unknown	down	0.0101016	2.84274
1453045_at	coiled-coil domain containing 41	Ccdc41	Unknown	down	0.0115989	2.37133
1440522_at	cysteine-rich hydrophobic domain 1	Chic1	Unknown	down	0.00275281	2.78001
1439300_at	cysteine-rich hydrophobic domain 1	Chic1	Unknown	down	0.00382747	2.58188
1426514_at	carbohydrate (N-acetylgalactosamine 4-sulfate 6-O) sulfotransferase 15	Chst15	Unknown	down	0.00101274	2.05595
1452092_at	carbohydrate (N-acetylgalactosamine 4-sulfate 6-O) sulfotransferase 15	Chst15	Unknown	down	0.00144839	2.23076
1427278_at	CAP-GLY domain containing linker protein family, member 4	Clip4	Unknown	down	0.0205411	2.17219
1424811_at	camello-like 5	Cml5	Unknown	down	0.000133	2.72367
1442076_at	cordon-bleu	Cobl	Unknown	up	0.00430246	2.27533
1427320_at	coatomer protein complex, subunit gamma 2, antisense 2	Copg2as2	Unknown	down	0.000249	2.4437
1427822_a_at	coatomer protein complex, subunit gamma 2, antisense 2	Copg2as2	Unknown	down	0.0241024	3.52273
1427122_at	coatomer protein complex, subunit gamma 2, antisense 2	Copg2as2	Unknown	down	5.92e-05	2.8788
1427123_s_at	coatomer protein complex, subunit gamma 2, antisense 2	Copg2as2	Unknown	down	0.000679	3.20932
1437039_at	COP9 (constitutive photomorphogenic) homolog, subunit 2 (Arabidopsis thaliana)	Cops2	Unknown	down	0.00178288	2.06259
1437056_x_at	cysteine-rich secretory protein LCCL domain containing 2	Crispld2	Unknown	up	0.00013	2.18012
1416455_a_at	crystallin, alpha B	Cryab	Unknown	up	0.000369	2.53767
1434369_a_at	crystallin, alpha B	Cryab	Unknown	up	0.000386	2.32846
1455516_at	cysteine-serine-rich nuclear protein 3	Csrnp3	Unknown	down	3.48e-05	2.99338
1434170_at	DDB1 and CUL4 associated factor 12-like 1	Dcaf12l1	Unknown	down	0.00640049	2.41665
1454750_a_at	DDB1 and CUL4 associated factor 15	Dcaf15	Unknown	up	9.05e-05	2.6835
1436438_s_at	DDB1 and CUL4 associated factor 5	Dcaf5	Unknown	down	0.0063536	2.20673
1455340_at	DENN/MADD domain containing 5B	Dennd5b	Unknown	down	0.00137896	2.53532
1435404_at	dispatched homolog 2 (Drosophila)	Disp2	Unknown	down	0.00287526	3.33667
1450931_at	dedicator of cytokinesis 9	Dock9	Unknown	down	0.0135405	2.29416
1423736_a_at	dymeclin	Dym	Unknown	down	0.00689167	2.02296
1424586_at	EH domain binding protein 1	Ehbp1	Unknown	down	0.00514759	2.15163
1416529_at	epithelial membrane protein 1	Emp1	Unknown	up	0.00179385	2.14498
1426542_at	endonuclease domain containing 1	Endod1	Unknown	down	0.00104483	2.17875
1426543_x_at	endonuclease domain containing 1	Endod1	Unknown	down	0.000733	2.14908
1434105_at	EPM2A (laforin) interacting protein 1	Epm2aip1	Unknown	down	0.0034492	3.05539
1434106_at	EPM2A (laforin) interacting protein 1	Epm2aip1	Unknown	down	0.0050196	2.67106
1451360_at	ERGIC and golgi 2	Ergic2	Unknown	down	0.00123567	2.04187
1436048_at	exocyst complex component 8	Exoc8	Unknown	down	0.000607	2.54581
1453192_at	family with sequence similarity 101, member A	Fam101a	Unknown	up	0.00215555	2.06172
1435668_at	family with sequence similarity 120, member B	Fam120b	Unknown	down	0.0019488	2.61183
1436407_at	family with sequence similarity 123, member C	Fam123c	Unknown	down	0.00206454	2.04778
1438221_at	family with sequence similarity 126, member B	Fam126b	Unknown	down	0.0151888	3.16387
1456257_at	family with sequence similarity 126, member B	Fam126b	Unknown	down	0.00618881	2.28959
1456611_at	family with sequence similarity 13, member A	Fam13a	Unknown	down	0.00172485	2.2161
1434620_s_at	family with sequence similarity 13, member B	Fam13b	Unknown	down	0.00732644	2.08309
1435138_at	family with sequence similarity 155, member A	Fam155a	Unknown	down	0.00475924	2.66684
1428416_at	family with sequence similarity 164, member A	Fam164a	Unknown	down	0.0107499	2.65092
1428418_s_at	family with sequence similarity 164, member A	Fam164a	Unknown	down	0.00222958	2.40635
1435783_at	family with sequence similarity 169, member A	Fam169a	Unknown	down	0.00460717	2.28778
1454965_at	family with sequence similarity 171, member B	Fam171b	Unknown	down	0.00667408	2.14894
1434843_at	family with sequence similarity 179, member B	Fam179b	Unknown	down	0.00900847	3.00761
1418963_at	family with sequence similarity 188, member A	Fam188a	Unknown	down	0.00366467	2.26558
1433945_at	family with sequence similarity 189, member A1	Fam189a1	Unknown	down	0.00500898	2.58344
1454893_at	family with sequence similarity 189, member B	Fam189b	Unknown	down	0.00216397	2.30814
1442379_at	family with sequence similarity 196, member B	Fam196b	Unknown	down	0.00317913	2.82929
1433847_at	family with sequence similarity 40, member B	Fam40b	Unknown	down	0.00445884	2.44159
1448021_at	family with sequence similarity 46, member C	Fam46c	Unknown	up	7.95e-07	6.10817
1423829_at	family with sequence similarity 49, member B	Fam49b	Unknown	down	0.00341333	2.13361
1436941_at	family with sequence similarity 55, member C	Fam55c	Unknown	down	0.0034456	2.59706
1452807_s_at	family with sequence similarity 57, member B	Fam57b	Unknown	down	0.00319597	2.04774
1436827_at	family with sequence similarity 59, member A	Fam59a	Unknown	down	0.00303228	2.02884
1417147_at	family with sequence similarity 69, member B	Fam69b	Unknown	down	0.000466	2.39843
1436948_a_at	family with sequence similarity 70, member A	Fam70a	Unknown	down	0.00359952	3.02898
1434404_at	family with sequence similarity 73, member A	Fam73a	Unknown	down	0.00218855	2.93437
1437002_at	family with sequence similarity 73, member A	Fam73a	Unknown	down	0.00834493	2.06526
1433657_at	family with sequence similarity 78, member A	Fam78a	Unknown	down	0.0348863	2.35055
1440108_at	forkhead box P2	Foxp2	Unknown	down	0.000229	2.84031
1456480_at	furry homolog (Drosophila)	Fry	Unknown	down	0.00507455	3.33715
1423681_at	FtsJ methyltransferase domain containing 2	Ftsjd2	Unknown	down	0.00719482	2.12931
1424215_at	FUN14 domain containing 1	Fundc1	Unknown	down	0.00284024	2.28766
1451325_at	forty-two-three domain containing 1	Fyttd1	Unknown	down	0.00789339	2.09096
1434399_at	UDP-N-acetyl-alpha-D-galactosamine:polypeptide N-acetylgalactosaminyltransferase 6	Galnt6	Unknown	up	0.000193	2.37045
1439050_at	glutamate-cysteine ligase, modifier subunit	Gclm	Unknown	down	0.0045836	2.19565
1435712_a_at	ribosomal protein S18///predicted gene 10260	Gm10260///Rps18	Unknown	up	2.37e-05	2.60991
1436265_at	predicted gene 10419	Gm10419	Unknown	down	0.000543	2.0436
1440759_at	predicted gene 10672	Gm10672	Unknown	down	0.000389	3.04228
1444440_at	predicted gene 12359	Gm12359	Unknown	up	0.000493	2.02017
1429922_at	predicted gene 13629	Gm13629	Unknown	down	0.00453624	2.0121
1452549_at	predicted gene 1549	Gm1549	Unknown	up	0.00094	3.75653
1433524_at	predicted gene 15800	Gm15800	Unknown	down	0.00306295	2.47336
1428603_at	predicted gene 16039///glucocorticoid induced transcript 1	Gm16039///Glcci1	Unknown	down	0.00228638	2.69073
1455460_at	Predicted gene 2612	Gm2612	Unknown	down	0.00218942	2.10911
1441805_at	predicted gene 2629	Gm2629	Unknown	up	0.00306623	2.01376
1439463_x_at	high mobility group box 1///high-mobility group (nonhistone chromosomal) protein 1-like 1///predicted gene 2710	Gm2710///Hmgb1///Hmg1l1	Unknown	up	0.00146566	2.26913
1436946_s_at	predicted gene 3150///guanine nucleotide binding protein (G protein), gamma 5	Gm3150///Gng5	Unknown	up	0.0010642	2.027
1447939_a_at	predicted gene 7819///predicted pseudogene 5859///predicted gene 3893	Gm3893///Gm5859///Gm7819	Unknown	down	0.000543	2.03742
1433578_at	solute carrier family 10 (sodium/bile acid cotransporter family), member 4"///"predicted gene 5868	Gm5868///Slc10a4	Unknown	down	0.000513	4.88552
1439056_at	predicted gene 9866	Gm9866	Unknown	down	0.00734217	2.26833
1435268_at	guanine nucleotide binding protein, alpha z subunit	Gnaz	Unknown	down	0.00146309	2.25724
1429144_at	glycerophosphocholine phosphodiesterase GDE1 homolog (S. cerevisiae)	Gpcpd1	Unknown	down	0.00354776	2.36744
1440545_at	predicted gene 10828///glutamate receptor, metabotropic 1	Grm1///Gm10828	Unknown	down	0.000901	2.91732
1439815_at	HEAT repeat containing 5B	Heatr5b	Unknown	down	0.00514327	2.63802
1426819_at	homeodomain interacting protein kinase 3	Hipk3	Unknown	down	0.00753588	2.152
1457671_at	homer homolog 2 (Drosophila)	Homer2	Unknown	down	0.002856	2.10618
1435157_at	hook homolog 3 (Drosophila)	Hook3	Unknown	down	0.000113	2.22665
1439093_at	heat shock protein 4 like	Hspa4l	Unknown	down	0.00149604	2.65703
1427855_at	Immunoglobulin kappa chain variable 38(V38)	Igk-V38	Unknown	up	0.00189436	2.1126
1442073_at	inositol polyphosphate-1-phosphatase	Inpp1	Unknown	down	0.000825	2.01227
1436616_at	inositol polyphosphate-4-phosphatase, type I	Inpp4a	Unknown	down	0.00397399	2.59224
1433542_at	inositol polyphosphate-5-phosphatase F	Inpp5f	Unknown	down	0.00649663	2.31008
1430316_at	isoprenoid synthase domain containing	Ispd	Unknown	down	0.00316346	2.04275
1456150_at	jumonji C domain-containing histone demethylase 1 homolog D (S. cerevisiae)	Jhdm1d	Unknown	down	0.00293953	2.07633
1424106_at	JNK1/MAPK8-associated membrane protein	Jkamp	Unknown	down	0.00371353	2.02217
1436066_at	kalirin, RhoGEF kinase	Kalrn	Unknown	down	0.000587	2.43082
1440970_at	kalirin, RhoGEF kinase	Kalrn	Unknown	down	1.41e-05	2.57483
1439606_at	katanin p60 subunit A-like 1	Katnal1	Unknown	down	0.00227059	2.18011
1425090_s_at	potassium voltage gated channel, Shaw-related subfamily, member 4	Kcnc4	Unknown	down	0.00364239	2.37147
1460678_at	kelch domain containing 2	Klhdc2	Unknown	down	0.00121181	2.10886
1424885_at	kelch domain containing 8A	Klhdc8a	Unknown	down	0.0411811	2.19289
1435786_at	kelch-like 12 (Drosophila)	Klhl12	Unknown	down	0.00262114	2.20973
1454994_at	kelch-like 20 (Drosophila)	Klhl20	Unknown	down	0.00301582	2.33994
1428091_at	kelch-like 7 (Drosophila)	Klhl7	Unknown	down	0.00420386	2.10124
1434161_at	lin-52 homolog (C. elegans)	Lin52	Unknown	down	0.00261283	2.06952
1456859_at	limb and neural patterns	Lnp	Unknown	down	0.00123885	2.01503
1422301_at	hypothetical LOC100504993///microRNA 692-1///ferritin light chain 2///ferritin light chain 1	LOC100504993///Ftl1///Ftl2///Mir692-1	Unknown	up	6.17e-05	2.14885
1418288_at	lipin 1	Lpin1	Unknown	down	0.00742956	2.12553
1426516_a_at	lipin 1	Lpin1	Unknown	down	0.00628915	2.12232
1442502_at	leucine-rich repeats and calponin homology (CH) domain containing 1	Lrch1	Unknown	down	0.0127107	2.21876
1455398_at	leucine rich repeat containing 8 family, member C	Lrrc8c	Unknown	down	0.0278313	2.03406
1454969_at	LY6/PLAUR domain containing 6	Lypd6	Unknown	down	0.00351564	2.31972
1428626_at	LysM, putative peptidoglycan-binding, domain containing 2	Lysmd2	Unknown	down	0.00823036	2.39809
1434140_at	mcf.2 transforming sequence-like	Mcf2l	Unknown	down	0.00198389	2.36768
1426758_s_at	maternally expressed 3	Meg3	Unknown	down	0.000728	2.02486
1428765_at	maternally expressed 3	Meg3	Unknown	down	0.000605	2.24938
1428804_at	microfibrillar-associated protein 3-like	Mfap3l	Unknown	down	0.0336861	2.06235
1441481_at	microfibrillar-associated protein 3-like	Mfap3l	Unknown	down	0.0251774	2.00682
1419124_at	major facilitator superfamily domain containing 6	Mfsd6	Unknown	down	0.00270862	2.26433
1424463_at	major facilitator superfamily domain containing 6	Mfsd6	Unknown	down	0.00315119	2.5486
1424464_s_at	major facilitator superfamily domain containing 6	Mfsd6	Unknown	down	0.00476012	2.0101
1440097_at	MiRNA containing gene	Mirg	Unknown	down	0.0143923	2.09904
1426817_at	antigen identified by monoclonal antibody Ki 67	Mki67	Unknown	up	0.00440623	2.0635
1429013_at	MAP7 domain containing 2	Mtap7d2	Unknown	down	0.00488476	3.4448
1434807_s_at	metaxin 3	Mtx3	Unknown	down	0.0126259	2.0505
1452251_at	neurobeachin	Nbea	Unknown	down	0.00196097	2.93364
1442027_at	neurobeachin like 1	Nbeal1	Unknown	down	0.0334387	2.01169
1453174_at	neurobeachin like 1	Nbeal1	Unknown	down	0.0197817	2.03848
1454672_at	neurofilament, light polypeptide	Nefl	Unknown	down	0.00370552	2.58886
1434267_at	NIMA (never in mitosis gene a)-related expressed kinase 1	Nek1	Unknown	down	0.00104039	2.34226
1417827_at	N-glycanase 1	Ngly1	Unknown	down	0.0043771	2.11133
1452763_at	non imprinted in Prader-Willi/Angelman syndrome 1 homolog (human)	Nipa1	Unknown	down	0.00089	2.86702
1421968_a_at	non imprinted in Prader-Willi/Angelman syndrome 2 homolog (human)	Nipa2	Unknown	down	0.00341296	2.31742
1423506_a_at	neuronatin	Nnat	Unknown	up	0.000125	4.78301
1423132_a_at	NSA2 ribosome biogenesis homolog (S. cerevisiae)	Nsa2	Unknown	up	0.00373895	2.13399
1458842_at	odd Oz/ten-m homolog 1 (Drosophila)	Odz1	Unknown	down	0.00975822	2.04692
1457273_at	odd Oz/ten-m homolog 2 (Drosophila)	Odz2	Unknown	down	8.79e-05	2.18996
1449315_at	odd Oz/ten-m homolog 3 (Drosophila)	Odz3	Unknown	down	0.0072154	2.11666
1434530_at	odd Oz/ten-m homolog 4 (Drosophila)	Odz4	Unknown	down	0.000191	2.53161
1448475_at	olfactomedin-like 3	Olfml3	Unknown	up	5.61e-05	2.338
1434890_at	optic atrophy 1 homolog (human)	Opa1	Unknown	down	0.0041249	2.86071
1438614_x_at	oxysterol binding protein-like 9	Osbpl9	Unknown	down	0.00479624	2.03737
1428751_at	PARK2 co-regulated	Pacrg	Unknown	down	0.00239112	2.20039
1449380_at	protein kinase C and casein kinase substrate in neurons 1	Pacsin1	Unknown	down	0.00170134	2.18199
1428891_at	prostate androgen-regulated mucin-like protein 1	Parm1	Unknown	down	0.000918	2.97636
1460344_at	pre-B-cell leukemia transcription factor interacting protein 1	Pbxip1	Unknown	up	0.000453	2.32991
1436449_at	protocadherin 11 X-linked	Pcdh11x	Unknown	down	0.00450937	3.18213
1436908_at	pericentriolar material 1	Pcm1	Unknown	down	0.00138935	2.14521
1455559_at	pecanex-like 2 (Drosophila)	Pcnxl2	Unknown	down	0.000517	2.11495
1440374_at	phosphodiesterase 1C	Pde1c	Unknown	down	0.00118742	2.00321
1417626_at	phosphodiesterase 4D interacting protein (myomegalin)	Pde4dip	Unknown	down	0.00641313	2.08799
1434480_at	pyruvate dehydrogenase phosphatase regulatory subunit	Pdpr	Unknown	down	0.000229	2.0089
1460570_at	piggyBac transposable element derived 5	Pgbd5	Unknown	down	0.00492984	2.26496
1434383_at	praja 2, RING-H2 motif containing	Pja2	Unknown	down	0.00084	3.13914
1423725_at	plastin 3 (T-isoform)	Pls3	Unknown	down	0.0165975	2.2476
1434099_at	peroxisome proliferative activated receptor, gamma, coactivator 1 alpha	Ppargc1a	Unknown	down	0.00288067	3.02978
1434100_x_at	peroxisome proliferative activated receptor, gamma, coactivator 1 alpha	Ppargc1a	Unknown	down	0.00388686	2.92932
1452878_at	protein kinase C, epsilon	Prkce	Unknown	down	0.00187652	2.58458
1437966_at	proline-rich transmembrane protein 3	Prrt3	Unknown	down	0.00146745	2.05215
1455342_at	prune homolog 2 (Drosophila)	Prune2	Unknown	down	0.00540117	3.0336
1436442_at	protein tyrosine phosphatase, non-receptor type 14	Ptpn14	Unknown	up	1.03e-05	2.35072
1440849_at	RAS protein-specific guanine nucleotide-releasing factor 2	Rasgrf2	Unknown	down	0.00587593	2.58793
1452761_a_at	RNA binding motif, single stranded interacting protein	Rbms3	Unknown	down	0.00152446	2.52792
1452762_at	RNA binding motif, single stranded interacting protein	Rbms3	Unknown	down	0.00635679	2.62554
1425245_a_at	regulator of G-protein signaling 11	Rgs11	Unknown	down	0.000293	2.08749
1435394_s_at	ras homolog gene family, member C	Rhoc	Unknown	up	1.9e-05	2.69695
1426884_at	required for meiotic nuclear division 5 homolog A (S. cerevisiae)	Rmnd5a	Unknown	down	0.0331564	2.24488
1427231_at	roundabout homolog 1 (Drosophila)	Robo1	Unknown	down	0.00127326	2.23778
1427887_at	regulation of nuclear pre-mRNA domain containing 1B	Rprd1b	Unknown	down	0.010567	2.0796
1415725_at	RRN3 RNA polymerase I transcription factor homolog (yeast)	Rrn3	Unknown	down	0.0045493	2.12632
1428963_at	RWD domain containing 2A	Rwdd2a	Unknown	down	0.0199049	2.28517
1424243_at	RWD domain containing 4A	Rwdd4a	Unknown	down	0.0273969	2.5781
1416500_at	SAC1 (suppressor of actin mutations 1, homolog)-like (S. cerevisiae)	Sacm1l	Unknown	down	0.00634205	2.64387
1434958_at	sacsin	Sacs	Unknown	down	0.00205283	2.80134
1435756_at	sterile alpha motif domain containing 10	Samd10	Unknown	down	0.000924	2.27611
1426775_s_at	secretory carrier membrane protein 1	Scamp1	Unknown	down	0.00199261	3.01013
1416267_at	short coiled-coil protein	Scoc	Unknown	down	0.00191459	2.21255
1426916_at	secernin 3	Scrn3	Unknown	down	0.00117883	2.34541
1426917_s_at	secernin 3	Scrn3	Unknown	down	0.000518	2.78496
1423347_at	SEC23A (S. cerevisiae)	Sec23a	Unknown	down	0.00412699	2.69921
1437041_at	serine/arginine-rich splicing factor 18	Sfrs18	Unknown	down	0.01558	2.09993
1437977_at	Small glutamine-rich tetratricopeptide repeat (TPR)-containing, beta	Sgtb	Unknown	down	0.00370244	2.09258
1435424_x_at	shisa homolog 9 (Xenopus laevis)	Shisa9	Unknown	down	0.00376522	2.23245
1426718_at	superkiller viralicidic activity 2-like 2 (S. cerevisiae)	Skiv2l2	Unknown	down	0.00412066	2.31946
1455508_at	solute carrier family 35, member E2	Slc35e2	Unknown	down	0.00624157	2.44362
1455249_at	solute carrier family 36 (proton/amino acid symporter), member 4	Slc36a4	Unknown	down	0.0021818	2.51655
1452445_at	solute carrier family 41, member 2	Slc41a2	Unknown	down	0.00269942	2.43651
1424659_at	slit homolog 2 (Drosophila)	Slit2	Unknown	down	2.6e-05	3.12936
1426457_at	sarcolemma associated protein	Slmap	Unknown	down	0.00172119	2.24907
1436040_at	small nucleolar RNA host gene 12	Snhg12	Unknown	up	1.45e-05	3.04125
1435524_at	small nucleolar RNA host gene 8	Snhg8	Unknown	up	2.05e-05	2.8595
1447896_s_at	small nucleolar RNA host gene 8	Snhg8	Unknown	up	7.74e-06	2.78216
1448864_at	SNF related kinase	Snrk	Unknown	down	0.00301501	2.6682
1436662_at	VPS10 domain receptor protein SORCS 1	Sorcs1	Unknown	down	0.000102	3.2205
1428794_at	sperm antigen with calponin homology and coiled-coil domains 1	Specc1	Unknown	down	0.0183195	2.34344
1454926_at	SPHK1 interactor, AKAP domain containing	Sphkap	Unknown	down	0.00196649	2.23155
1415794_a_at	spindlin 1	Spin1	Unknown	down	0.00371803	2.18802
1455695_at	ST8 alpha-N-acetyl-neuraminide alpha-2,8-sialyltransferase 1	St8sia1	Unknown	down	0.000907	2.13307
1440029_at	ST8 alpha-N-acetyl-neuraminide alpha-2,8-sialyltransferase 3	St8sia3	Unknown	down	0.00632274	2.22795
1428636_at	six transmembrane epithelial antigen of prostate 2	Steap2	Unknown	down	0.00155515	3.30032
1438773_at	six transmembrane epithelial antigen of prostate 2	Steap2	Unknown	down	0.00112249	2.45052
1442359_at	six transmembrane epithelial antigen of prostate 2	Steap2	Unknown	down	0.000308	3.01328
1444290_at	six transmembrane epithelial antigen of prostate 2	Steap2	Unknown	down	0.000368	2.3377
1438780_at	syntaxin 1B	Stx1b	Unknown	down	0.00217915	2.37547
1424221_at	sushi domain containing 4	Susd4	Unknown	down	0.00434441	2.24833
1460593_at	sushi domain containing 4	Susd4	Unknown	down	0.000651	2.41178
1438667_at	syntabulin (syntaxin-interacting)	Sybu	Unknown	down	0.00585732	2.79166
1435311_s_at	synapsin III	Syn3	Unknown	down	0.0047457	3.10673
1434569_at	transcriptional adaptor 2B	Tada2b	Unknown	down	0.00957215	2.07738
1435078_at	tetratricopeptide repeat, ankyrin repeat and coiled-coil containing 2	Tanc2	Unknown	down	0.00353158	2.74972
1454730_at	transmembrane anterior posterior transformation 1	Tapt1	Unknown	down	0.00734658	2.23301
1434738_at	threonyl-tRNA synthetase-like 2	Tarsl2	Unknown	down	0.00335201	2.26611
1435292_at	TBC1 domain family, member 4	Tbc1d4	Unknown	down	0.00438957	2.89874
1455015_at	TBC1 domain family, member 9	Tbc1d9	Unknown	down	0.00166696	2.8573
1456130_at	thrombospondin, type I, domain containing 7A	Thsd7a	Unknown	down	0.000374	2.56631
1452132_at	TLC domain containing 1	Tlcd1	Unknown	down	2.66e-05	2.12815
1424443_at	transmembrane 6 superfamily member 1	Tm6sf1	Unknown	down	0.0010885	2.89802
1435074_at	transmembrane protein 106B	Tmem106b	Unknown	down	0.00781452	2.10239
1436916_at	transmembrane protein 108	Tmem108	Unknown	down	0.0203924	2.10931
1436656_at	transmembrane protein 150C	Tmem150c	Unknown	down	0.00577014	2.12331
1418004_a_at	transmembrane protein 176B	Tmem176b	Unknown	up	0.000513	2.66011
1454632_at	transmembrane protein 229B	Tmem229b	Unknown	down	4.33e-05	2.83313
1457254_x_at	transmembrane protein 229B	Tmem229b	Unknown	down	0.00186426	2.31535
1436644_x_at	transmembrane protein 25	Tmem25	Unknown	down	0.000784	2.43314
1452962_at	transmembrane protein 25	Tmem25	Unknown	down	0.000936	2.79091
1416710_at	transmembrane protein 35	Tmem35	Unknown	down	0.0080323	2.75732
[truncated: 67 more rows]
