# Supplementary material for: Lysosomal and phagocytic activity is increased in astrocytes during disease progression in the SOD1 G93A mouse model of amyotrophic lateral sclerosis
Source: Front Cell Neurosci. 2015 Oct 15;9:410. doi: 10.3389/fncel.2015.00410 (PMC4606544; doi:10.3389/fncel.2015.00410)
Supplement: Supplementary file 2 [file DataSheet2.CSV]

90day UP genes GO enrichment
Annotation Cluster 1	Enrichment Score: 5.9387090761882435
Category	Term	Count	%	PValue	Genes	List Total	Pop Hits	Pop Total	Fold Enrichment	Bonferroni	Benjamini	FDR
GOTERM_BP_FAT	GO:0050766~positive regulation of phagocytosis	7	4.458598726	4.77E-08	1417876_AT, 1418340_AT, 1420361_AT, 1420699_AT, 1418666_AT, 1435477_S_AT, 1448620_AT	126	23	13588	32.82125604	5.91E-05	4.55E-06	7.74E-05
GOTERM_BP_FAT	GO:0050764~regulation of phagocytosis	7	4.458598726	8.24E-08	1417876_AT, 1418340_AT, 1420361_AT, 1420699_AT, 1418666_AT, 1435477_S_AT, 1448620_AT	126	25	13588	30.19555556	1.02E-04	6.81E-06	1.34E-04
GOTERM_BP_FAT	GO:0045807~positive regulation of endocytosis	7	4.458598726	5.85E-07	1417876_AT, 1418340_AT, 1420361_AT, 1420699_AT, 1418666_AT, 1435477_S_AT, 1448620_AT	126	34	13588	22.20261438	7.25E-04	4.03E-05	9.50E-04
GOTERM_BP_FAT	GO:0030100~regulation of endocytosis	7	4.458598726	7.74E-06	1417876_AT, 1418340_AT, 1420361_AT, 1420699_AT, 1418666_AT, 1435477_S_AT, 1448620_AT	126	52	13588	14.51709402	0.009540764	3.69E-04	0.012557709
GOTERM_BP_FAT	GO:0060627~regulation of vesicle-mediated transport	7	4.458598726	1.14E-04	1417876_AT, 1418340_AT, 1420361_AT, 1420699_AT, 1418666_AT, 1435477_S_AT, 1448620_AT	126	83	13588	9.095046854	0.131431899	0.003701272	0.184422256
Annotation Cluster 2	Enrichment Score: 5.2211988192028524
Category	Term	Count	%	PValue	Genes	List Total	Pop Hits	Pop Total	Fold Enrichment	Bonferroni	Benjamini	FDR
GOTERM_CC_FAT	GO:0005764~lysosome	11	7.006369427	3.95E-06	1426025_S_AT, 1449024_A_AT, 1460180_AT, 1417869_S_AT, 1448591_AT, 1420361_AT, 1418365_AT, 1459841_X_AT, 1417870_X_AT, 1451612_AT, 1417868_A_AT, 1443814_X_AT, 1449164_AT, 1420697_AT, 1448118_A_AT	112	178	12504	6.899277689	5.93E-04	2.97E-04	0.004722721
GOTERM_CC_FAT	GO:0000323~lytic vacuole	11	7.006369427	4.16E-06	1426025_S_AT, 1449024_A_AT, 1460180_AT, 1417869_S_AT, 1448591_AT, 1420361_AT, 1418365_AT, 1459841_X_AT, 1417870_X_AT, 1451612_AT, 1417868_A_AT, 1443814_X_AT, 1449164_AT, 1420697_AT, 1448118_A_AT	112	179	12504	6.860734238	6.24E-04	2.08E-04	0.004965378
GOTERM_CC_FAT	GO:0005773~vacuole	11	7.006369427	1.32E-05	1426025_S_AT, 1449024_A_AT, 1460180_AT, 1417869_S_AT, 1448591_AT, 1420361_AT, 1418365_AT, 1459841_X_AT, 1417870_X_AT, 1451612_AT, 1417868_A_AT, 1443814_X_AT, 1449164_AT, 1420697_AT, 1448118_A_AT	112	204	12504	6.019957983	0.001977122	3.96E-04	0.01575442
Annotation Cluster 3	Enrichment Score: 4.014706129138272
Category	Term	Count	%	PValue	Genes	List Total	Pop Hits	Pop Total	Fold Enrichment	Bonferroni	Benjamini	FDR
GOTERM_BP_FAT	GO:0006909~phagocytosis	8	5.095541401	2.94E-07	1417876_AT, 1416714_AT, 1448452_AT, 1418340_AT, 1420361_AT, 1420699_AT, 1418666_AT, 1435477_S_AT, 1448620_AT	126	49	13588	17.60673793	3.64E-04	2.27E-05	4.76E-04
GOTERM_BP_FAT	GO:0010324~membrane invagination	8	5.095541401	0.001754339	1417876_AT, 1416714_AT, 1448452_AT, 1418340_AT, 1420361_AT, 1420699_AT, 1418666_AT, 1435477_S_AT, 1448620_AT	126	188	13588	4.588990206	0.886452587	0.031949156	2.809742973
GOTERM_BP_FAT	GO:0006897~endocytosis	8	5.095541401	0.001754339	1417876_AT, 1416714_AT, 1448452_AT, 1418340_AT, 1420361_AT, 1420699_AT, 1418666_AT, 1435477_S_AT, 1448620_AT	126	188	13588	4.588990206	0.886452587	0.031949156	2.809742973
Annotation Cluster 4	Enrichment Score: 4.000762104626484
Category	Term	Count	%	PValue	Genes	List Total	Pop Hits	Pop Total	Fold Enrichment	Bonferroni	Benjamini	FDR
GOTERM_BP_FAT	GO:0002712~regulation of B cell mediated immunity	6	3.821656051	7.21E-06	1417876_AT, 1422124_A_AT, 1418340_AT, 1460188_AT, 1435477_S_AT, 1448620_AT	126	30	13588	21.56825397	0.008888128	3.57E-04	0.011694903
GOTERM_BP_FAT	GO:0002889~regulation of immunoglobulin mediated immune response	6	3.821656051	7.21E-06	1417876_AT, 1422124_A_AT, 1418340_AT, 1460188_AT, 1435477_S_AT, 1448620_AT	126	30	13588	21.56825397	0.008888128	3.57E-04	0.011694903
GOTERM_BP_FAT	GO:0002706~regulation of lymphocyte mediated immunity	6	3.821656051	3.23E-04	1417876_AT, 1422124_A_AT, 1418340_AT, 1460188_AT, 1435477_S_AT, 1448620_AT	126	65	13588	9.954578755	0.329878099	0.007524298	0.523018625
GOTERM_BP_FAT	GO:0002703~regulation of leukocyte mediated immunity	6	3.821656051	4.56E-04	1417876_AT, 1422124_A_AT, 1418340_AT, 1460188_AT, 1435477_S_AT, 1448620_AT	126	70	13588	9.243537415	0.431932278	0.010417848	0.73809226
GOTERM_BP_FAT	GO:0002697~regulation of immune effector process	6	3.821656051	0.001295172	1417876_AT, 1422124_A_AT, 1418340_AT, 1460188_AT, 1435477_S_AT, 1448620_AT	126	88	13588	7.352813853	0.799262618	0.02440132	2.081587744
Annotation Cluster 5	Enrichment Score: 3.3192643624289704
Category	Term	Count	%	PValue	Genes	List Total	Pop Hits	Pop Total	Fold Enrichment	Bonferroni	Benjamini	FDR
GOTERM_MF_FAT	GO:0019864~IgG binding	4	2.547770701	5.60E-06	1417876_AT, 1418340_AT, 1435477_S_AT, 1448620_AT	112	5	13288	94.91428571	0.001372206	6.86E-04	0.007257617
GOTERM_BP_FAT	GO:0002864~regulation of acute inflammatory response to antigenic stimulus	4	2.547770701	2.03E-04	1417876_AT, 1418340_AT, 1435477_S_AT, 1448620_AT	126	13	13588	33.18192918	0.222597067	0.005706304	0.329312404
GOTERM_BP_FAT	GO:0002883~regulation of hypersensitivity	4	2.547770701	2.03E-04	1417876_AT, 1418340_AT, 1435477_S_AT, 1448620_AT	126	13	13588	33.18192918	0.222597067	0.005706304	0.329312404
GOTERM_BP_FAT	GO:0002861~regulation of inflammatory response to antigenic stimulus	4	2.547770701	5.61E-04	1417876_AT, 1418340_AT, 1435477_S_AT, 1448620_AT	126	18	13588	23.96472663	0.500815154	0.012552889	0.906037482
GOTERM_BP_FAT	GO:0002673~regulation of acute inflammatory response	4	2.547770701	5.61E-04	1417876_AT, 1418340_AT, 1435477_S_AT, 1448620_AT	126	18	13588	23.96472663	0.500815154	0.012552889	0.906037482
GOTERM_BP_FAT	GO:0002478~antigen processing and presentation of exogenous peptide antigen	4	2.547770701	0.00117654	1417876_AT, 1418340_AT, 1435477_S_AT, 1448620_AT	126	23	13588	18.75500345	0.767436448	0.022886293	1.8926298
GOTERM_BP_FAT	GO:0019884~antigen processing and presentation of exogenous antigen	4	2.547770701	0.002104685	1417876_AT, 1418340_AT, 1435477_S_AT, 1448620_AT	126	28	13588	15.40589569	0.92649878	0.037125942	3.361907485
GOTERM_BP_FAT	GO:0050727~regulation of inflammatory response	4	2.547770701	0.015501203	1417876_AT, 1418340_AT, 1435477_S_AT, 1448620_AT	126	57	13588	7.56780841	0.999999996	0.147830891	22.39751777
Annotation Cluster 6	Enrichment Score: 2.8535840076651087
Category	Term	Count	%	PValue	Genes	List Total	Pop Hits	Pop Total	Fold Enrichment	Bonferroni	Benjamini	FDR
GOTERM_BP_FAT	GO:0042098~T cell proliferation	5	3.184713376	1.18E-04	1450678_AT, 1422124_A_AT, 1420361_AT, 1422808_S_AT, 1419128_AT	126	28	13588	19.25736961	0.13578457	0.003734885	0.190991282
GOTERM_BP_FAT	GO:0046651~lymphocyte proliferation	5	3.184713376	5.83E-04	1450678_AT, 1422124_A_AT, 1420361_AT, 1422808_S_AT, 1419128_AT	126	42	13588	12.83824641	0.514451136	0.01281848	0.941984948
GOTERM_BP_FAT	GO:0032943~mononuclear cell proliferation	5	3.184713376	6.38E-04	1450678_AT, 1422124_A_AT, 1420361_AT, 1422808_S_AT, 1419128_AT	126	43	13588	12.53968254	0.546597186	0.01331688	1.030834125
GOTERM_BP_FAT	GO:0070661~leukocyte proliferation	5	3.184713376	6.38E-04	1450678_AT, 1422124_A_AT, 1420361_AT, 1422808_S_AT, 1419128_AT	126	43	13588	12.53968254	0.546597186	0.01331688	1.030834125
GOTERM_BP_FAT	GO:0008283~cell proliferation	5	3.184713376	0.192971286	1450678_AT, 1422124_A_AT, 1420361_AT, 1422808_S_AT, 1419128_AT	126	247	13588	2.183021657	1	0.740347102	96.9188466
Annotation Cluster 7	Enrichment Score: 2.741573393013666
Category	Term	Count	%	PValue	Genes	List Total	Pop Hits	Pop Total	Fold Enrichment	Bonferroni	Benjamini	FDR
GOTERM_BP_FAT	GO:0002714~positive regulation of B cell mediated immunity	4	2.547770701	2.57E-04	1417876_AT, 1422124_A_AT, 1418340_AT, 1448620_AT	126	14	13588	30.81179138	0.272635025	0.006475411	0.416143027
GOTERM_BP_FAT	GO:0002891~positive regulation of immunoglobulin mediated immune response	4	2.547770701	2.57E-04	1417876_AT, 1422124_A_AT, 1418340_AT, 1448620_AT	126	14	13588	30.81179138	0.272635025	0.006475411	0.416143027
GOTERM_BP_FAT	GO:0002705~positive regulation of leukocyte mediated immunity	4	2.547770701	0.00585891	1417876_AT, 1422124_A_AT, 1418340_AT, 1448620_AT	126	40	13588	10.78412698	0.999311185	0.08208767	9.096870494
GOTERM_BP_FAT	GO:0002708~positive regulation of lymphocyte mediated immunity	4	2.547770701	0.00585891	1417876_AT, 1422124_A_AT, 1418340_AT, 1448620_AT	126	40	13588	10.78412698	0.999311185	0.08208767	9.096870494
GOTERM_BP_FAT	GO:0002699~positive regulation of immune effector process	4	2.547770701	0.008649816	1417876_AT, 1422124_A_AT, 1418340_AT, 1448620_AT	126	46	13588	9.377501725	0.999978847	0.104017235	13.15159508
Annotation Cluster 8	Enrichment Score: 2.5541486776653564
Category	Term	Count	%	PValue	Genes	List Total	Pop Hits	Pop Total	Fold Enrichment	Bonferroni	Benjamini	FDR
GOTERM_BP_FAT	GO:0001803~regulation of type III hypersensitivity	3	1.910828025	2.50E-04	1417876_AT, 1418340_AT, 1448620_AT	126	3	13588	107.8412698	0.266714667	0.006578699	0.405567047
GOTERM_BP_FAT	GO:0001805~positive regulation of type III hypersensitivity	3	1.910828025	2.50E-04	1417876_AT, 1418340_AT, 1448620_AT	126	3	13588	107.8412698	0.266714667	0.006578699	0.405567047
GOTERM_MF_FAT	GO:0019763~immunoglobulin receptor activity	3	1.910828025	4.10E-04	1417876_AT, 1418340_AT, 1448620_AT	112	4	13288	88.98214286	0.095679223	0.016622158	0.530166014
GOTERM_BP_FAT	GO:0042590~antigen processing and presentation of exogenous peptide antigen via MHC class I	3	1.910828025	8.24E-04	1417876_AT, 1418340_AT, 1448620_AT	126	5	13588	64.7047619	0.640100221	0.016613395	1.329816509
GOTERM_BP_FAT	GO:0001796~regulation of type IIa hypersensitivity	3	1.910828025	0.002267062	1417876_AT, 1418340_AT, 1448620_AT	126	8	13588	40.44047619	0.939920035	0.038303773	3.616822282
GOTERM_BP_FAT	GO:0002892~regulation of type II hypersensitivity	3	1.910828025	0.002267062	1417876_AT, 1418340_AT, 1448620_AT	126	8	13588	40.44047619	0.939920035	0.038303773	3.616822282
GOTERM_BP_FAT	GO:0002894~positive regulation of type II hypersensitivity	3	1.910828025	0.002267062	1417876_AT, 1418340_AT, 1448620_AT	126	8	13588	40.44047619	0.939920035	0.038303773	3.616822282
GOTERM_BP_FAT	GO:0001798~positive regulation of type IIa hypersensitivity	3	1.910828025	0.002267062	1417876_AT, 1418340_AT, 1448620_AT	126	8	13588	40.44047619	0.939920035	0.038303773	3.616822282
GOTERM_BP_FAT	GO:0002888~positive regulation of myeloid leukocyte mediated immunity	3	1.910828025	0.002267062	1417876_AT, 1418340_AT, 1448620_AT	126	8	13588	40.44047619	0.939920035	0.038303773	3.616822282
GOTERM_BP_FAT	GO:0002866~positive regulation of acute inflammatory response to antigenic stimulus	3	1.910828025	0.003599845	1417876_AT, 1418340_AT, 1448620_AT	126	10	13588	32.35238095	0.988532694	0.056377691	5.685436977
GOTERM_BP_FAT	GO:0002885~positive regulation of hypersensitivity	3	1.910828025	0.003599845	1417876_AT, 1418340_AT, 1448620_AT	126	10	13588	32.35238095	0.988532694	0.056377691	5.685436977
GOTERM_BP_FAT	GO:0002675~positive regulation of acute inflammatory response	3	1.910828025	0.004373405	1417876_AT, 1418340_AT, 1448620_AT	126	11	13588	29.41125541	0.995619239	0.065628959	6.866897273
GOTERM_BP_FAT	GO:0002863~positive regulation of inflammatory response to antigenic stimulus	3	1.910828025	0.006128142	1417876_AT, 1418340_AT, 1448620_AT	126	13	13588	24.88644689	0.999507555	0.084751461	9.495626206
GOTERM_BP_FAT	GO:0002886~regulation of myeloid leukocyte mediated immunity	3	1.910828025	0.008150949	1417876_AT, 1418340_AT, 1448620_AT	126	15	13588	21.56825397	0.999960547	0.101241712	12.43951185
GOTERM_BP_FAT	GO:0002474~antigen processing and presentation of peptide antigen via MHC class I	3	1.910828025	0.010431579	1417876_AT, 1418340_AT, 1448620_AT	126	17	13588	19.03081232	0.999997723	0.116389702	15.65076616
GOTERM_BP_FAT	GO:0050729~positive regulation of inflammatory response	3	1.910828025	0.020302663	1417876_AT, 1418340_AT, 1448620_AT	126	24	13588	13.48015873	1	0.18265774	28.31753994
GOTERM_BP_FAT	GO:0032103~positive regulation of response to external stimulus	3	1.910828025	0.049871209	1417876_AT, 1418340_AT, 1448620_AT	126	39	13588	8.295482295	1	0.350262351	56.40998978
Annotation Cluster 9	Enrichment Score: 2.3854036218632384
Category	Term	Count	%	PValue	Genes	List Total	Pop Hits	Pop Total	Fold Enrichment	Bonferroni	Benjamini	FDR
GOTERM_BP_FAT	GO:0032956~regulation of actin cytoskeleton organization	5	3.184713376	0.002236256	1448748_AT, 1434089_AT, 1429525_S_AT, 1450355_A_AT, 1429524_AT, 1447803_X_AT, 1416226_AT	126	60	13588	8.986772487	0.93757716	0.038314634	3.568508544
GOTERM_BP_FAT	GO:0032970~regulation of actin filament-based process	5	3.184713376	0.002376374	1448748_AT, 1434089_AT, 1429525_S_AT, 1450355_A_AT, 1429524_AT, 1447803_X_AT, 1416226_AT	126	61	13588	8.839448348	0.947546682	0.039576798	3.788075419
GOTERM_BP_FAT	GO:0051493~regulation of cytoskeleton organization	5	3.184713376	0.013132661	1448748_AT, 1434089_AT, 1429525_S_AT, 1450355_A_AT, 1429524_AT, 1447803_X_AT, 1416226_AT	126	99	13588	5.44652878	0.999999923	0.134932963	19.31104736
Annotation Cluster 10	Enrichment Score: 2.079220362391364
Category	Term	Count	%	PValue	Genes	List Total	Pop Hits	Pop Total	Fold Enrichment	Bonferroni	Benjamini	FDR
GOTERM_BP_FAT	GO:0043065~positive regulation of apoptosis	8	5.095541401	0.007991406	1417876_AT, 1419666_X_AT, 1417346_AT, 1418133_AT, 1422124_A_AT, 1419665_A_AT, 1432466_A_AT, 1460188_AT, 1448620_AT	126	248	13588	3.47875064	0.999951847	0.100356464	12.21062597
GOTERM_BP_FAT	GO:0043068~positive regulation of programmed cell death	8	5.095541401	0.008333848	1417876_AT, 1419666_X_AT, 1417346_AT, 1418133_AT, 1422124_A_AT, 1419665_A_AT, 1432466_A_AT, 1460188_AT, 1448620_AT	126	250	13588	3.450920635	0.999968606	0.102380862	12.70121603
GOTERM_BP_FAT	GO:0010942~positive regulation of cell death	8	5.095541401	0.008687007	1417876_AT, 1419666_X_AT, 1417346_AT, 1418133_AT, 1422124_A_AT, 1419665_A_AT, 1432466_A_AT, 1460188_AT, 1448620_AT	126	252	13588	3.423532376	0.999979808	0.103443691	13.20446223
Annotation Cluster 11	Enrichment Score: 2.0619463670590013
Category	Term	Count	%	PValue	Genes	List Total	Pop Hits	Pop Total	Fold Enrichment	Bonferroni	Benjamini	FDR
GOTERM_BP_FAT	GO:0002429~immune response-activating cell surface receptor signaling pathway	4	2.547770701	0.006279521	1422124_A_AT, 1418340_AT, 1420699_AT, 1460188_AT	126	41	13588	10.5210995	0.99959225	0.084872209	9.719110921
GOTERM_BP_FAT	GO:0002768~immune response-regulating cell surface receptor signaling pathway	4	2.547770701	0.007647583	1422124_A_AT, 1418340_AT, 1420699_AT, 1460188_AT	126	44	13588	9.803751804	0.999926024	0.098223738	11.71545696
GOTERM_BP_FAT	GO:0002757~immune response-activating signal transduction	4	2.547770701	0.009725589	1422124_A_AT, 1418340_AT, 1420699_AT, 1460188_AT	126	48	13588	8.986772487	0.99999449	0.110915459	14.66870012
GOTERM_BP_FAT	GO:0002764~immune response-regulating signal transduction	4	2.547770701	0.012101743	1422124_A_AT, 1418340_AT, 1420699_AT, 1460188_AT	126	52	13588	8.295482295	0.999999719	0.128152833	17.93198544
Annotation Cluster 12	Enrichment Score: 1.9171838974835713
Category	Term	Count	%	PValue	Genes	List Total	Pop Hits	Pop Total	Fold Enrichment	Bonferroni	Benjamini	FDR
GOTERM_BP_FAT	GO:0006958~complement activation, classical pathway	4	2.547770701	0.002573711	1418021_AT, 1437726_X_AT, 1417063_AT, 1417381_AT, 1449401_AT, 1434366_X_AT	126	30	13588	14.37883598	0.958948952	0.041679033	4.096509572
GOTERM_BP_FAT	GO:0002541~activation of plasma proteins involved in acute inflammatory response	4	2.547770701	0.004348434	1418021_AT, 1437726_X_AT, 1417063_AT, 1417381_AT, 1449401_AT, 1434366_X_AT	126	36	13588	11.98236332	0.995480969	0.066064186	6.828976261
GOTERM_BP_FAT	GO:0006956~complement activation	4	2.547770701	0.004348434	1418021_AT, 1437726_X_AT, 1417063_AT, 1417381_AT, 1449401_AT, 1434366_X_AT	126	36	13588	11.98236332	0.995480969	0.066064186	6.828976261
GOTERM_BP_FAT	GO:0051605~protein maturation by peptide bond cleavage	4	2.547770701	0.021951154	1418021_AT, 1437726_X_AT, 1417063_AT, 1417381_AT, 1449401_AT, 1434366_X_AT	126	65	13588	6.636385836	1	0.193335232	30.25038445
GOTERM_BP_FAT	GO:0016485~protein processing	4	2.547770701	0.050126657	1418021_AT, 1437726_X_AT, 1417063_AT, 1417381_AT, 1449401_AT, 1434366_X_AT	126	90	13588	4.792945326	1	0.349831851	56.5998195
GOTERM_BP_FAT	GO:0051604~protein maturation	4	2.547770701	0.058633384	1418021_AT, 1437726_X_AT, 1417063_AT, 1417381_AT, 1449401_AT, 1434366_X_AT	126	96	13588	4.493386243	1	0.386947489	62.49592565
Annotation Cluster 13	Enrichment Score: 1.8735499281495092
Category	Term	Count	%	PValue	Genes	List Total	Pop Hits	Pop Total	Fold Enrichment	Bonferroni	Benjamini	FDR
GOTERM_BP_FAT	GO:0030005~cellular di-, tri-valent inorganic cation homeostasis	6	3.821656051	0.00790513	1418364_A_AT, 1460180_AT, 1422124_A_AT, 1451612_AT, 1420361_AT, 1422302_S_AT, 1432466_A_AT	126	134	13588	4.828713575	0.999946369	0.100337168	12.08661908
GOTERM_BP_FAT	GO:0055066~di-, tri-valent inorganic cation homeostasis	6	3.821656051	0.011201481	1418364_A_AT, 1460180_AT, 1422124_A_AT, 1451612_AT, 1420361_AT, 1422302_S_AT, 1432466_A_AT	126	146	13588	4.431833007	0.999999132	0.121229079	16.7096431
GOTERM_BP_FAT	GO:0030003~cellular cation homeostasis	6	3.821656051	0.013157253	1418364_A_AT, 1460180_AT, 1422124_A_AT, 1451612_AT, 1420361_AT, 1422302_S_AT, 1432466_A_AT	126	152	13588	4.256892231	0.999999925	0.134066909	19.34367701
GOTERM_BP_FAT	GO:0055080~cation homeostasis	6	3.821656051	0.027507465	1418364_A_AT, 1460180_AT, 1422124_A_AT, 1451612_AT, 1420361_AT, 1422302_S_AT, 1432466_A_AT	126	184	13588	3.516563147	1	0.230344839	36.41101175
Annotation Cluster 14	Enrichment Score: 1.8562012896962738
Category	Term	Count	%	PValue	Genes	List Total	Pop Hits	Pop Total	Fold Enrichment	Bonferroni	Benjamini	FDR
GOTERM_BP_FAT	GO:0042981~regulation of apoptosis	12	7.643312102	0.012992318	1417346_AT, 1419666_X_AT, 1418340_AT, 1432466_A_AT, 1419004_S_AT, 1417876_AT, 1422124_A_AT, 1418133_AT, 1460227_AT, 1419665_A_AT, 1452014_A_AT, 1460188_AT, 1448620_AT	126	553	13588	2.340136054	0.999999908	0.134691647	19.12459671
GOTERM_BP_FAT	GO:0043067~regulation of programmed cell death	12	7.643312102	0.014157261	1417346_AT, 1419666_X_AT, 1418340_AT, 1432466_A_AT, 1419004_S_AT, 1417876_AT, 1422124_A_AT, 1418133_AT, 1460227_AT, 1419665_A_AT, 1452014_A_AT, 1460188_AT, 1448620_AT	126	560	13588	2.310884354	0.999999979	0.140146393	20.66008758
GOTERM_BP_FAT	GO:0010941~regulation of cell death	12	7.643312102	0.014680142	1417346_AT, 1419666_X_AT, 1418340_AT, 1432466_A_AT, 1419004_S_AT, 1417876_AT, 1422124_A_AT, 1418133_AT, 1460227_AT, 1419665_A_AT, 1452014_A_AT, 1460188_AT, 1448620_AT	126	563	13588	2.298570583	0.999999989	0.142710139	21.34035471
Annotation Cluster 15	Enrichment Score: 1.761104930448391
Category	Term	Count	%	PValue	Genes	List Total	Pop Hits	Pop Total	Fold Enrichment	Bonferroni	Benjamini	FDR
GOTERM_BP_FAT	GO:0006873~cellular ion homeostasis	8	5.095541401	0.010413969	1449024_A_AT, 1418364_A_AT, 1460180_AT, 1422124_A_AT, 1416066_AT, 1451612_AT, 1420361_AT, 1422302_S_AT, 1432466_A_AT	126	261	13588	3.305479535	0.999997672	0.117253277	15.62640039
GOTERM_BP_FAT	GO:0055082~cellular chemical homeostasis	8	5.095541401	0.011920995	1449024_A_AT, 1418364_A_AT, 1460180_AT, 1422124_A_AT, 1416066_AT, 1451612_AT, 1420361_AT, 1422302_S_AT, 1432466_A_AT	126	268	13588	3.219142383	0.999999648	0.12743644	17.68793143
GOTERM_BP_FAT	GO:0050801~ion homeostasis	8	5.095541401	0.018599903	1449024_A_AT, 1418364_A_AT, 1460180_AT, 1422124_A_AT, 1416066_AT, 1451612_AT, 1420361_AT, 1422302_S_AT, 1432466_A_AT	126	293	13588	2.944471532	1	0.172316419	26.26836995
GOTERM_BP_FAT	GO:0019725~cellular homeostasis	8	5.095541401	0.039096763	1449024_A_AT, 1418364_A_AT, 1460180_AT, 1422124_A_AT, 1416066_AT, 1451612_AT, 1420361_AT, 1422302_S_AT, 1432466_A_AT	126	343	13588	2.515248276	1	0.292167127	47.65524634
Annotation Cluster 16	Enrichment Score: 1.7555367780442963
Category	Term	Count	%	PValue	Genes	List Total	Pop Hits	Pop Total	Fold Enrichment	Bonferroni	Benjamini	FDR
GOTERM_BP_FAT	GO:0002823~negative regulation of adaptive immune response based on somatic recombination of immune receptors built from immunoglobulin superfamily domains	3	1.910828025	0.006128142	1422124_A_AT, 1460188_AT, 1435477_S_AT	126	13	13588	24.88644689	0.999507555	0.084751461	9.495626206
GOTERM_BP_FAT	GO:0002820~negative regulation of adaptive immune response	3	1.910828025	0.006128142	1422124_A_AT, 1460188_AT, 1435477_S_AT	126	13	13588	24.88644689	0.999507555	0.084751461	9.495626206
GOTERM_BP_FAT	GO:0002704~negative regulation of leukocyte mediated immunity	3	1.910828025	0.007106684	1422124_A_AT, 1460188_AT, 1435477_S_AT	126	14	13588	23.10884354	0.999854687	0.092539908	10.93115233
GOTERM_BP_FAT	GO:0002707~negative regulation of lymphocyte mediated immunity	3	1.910828025	0.007106684	1422124_A_AT, 1460188_AT, 1435477_S_AT	126	14	13588	23.10884354	0.999854687	0.092539908	10.93115233
GOTERM_BP_FAT	GO:0002698~negative regulation of immune effector process	3	1.910828025	0.014314209	1422124_A_AT, 1460188_AT, 1435477_S_AT	126	20	13588	16.17619048	0.999999983	0.140483516	20.8648538
GOTERM_BP_FAT	GO:0050777~negative regulation of immune response	3	1.910828025	0.023624023	1422124_A_AT, 1460188_AT, 1435477_S_AT	126	26	13588	12.44322344	1	0.203762118	32.16173898
GOTERM_BP_FAT	GO:0050864~regulation of B cell activation	3	1.910828025	0.091003395	1422124_A_AT, 1460188_AT, 1435477_S_AT	126	55	13588	5.882251082	1	0.495072362	78.74685288
GOTERM_BP_FAT	GO:0002683~negative regulation of immune system process	3	1.910828025	0.154716079	1422124_A_AT, 1460188_AT, 1435477_S_AT	126	76	13588	4.256892231	1	0.673605239	93.46601858
Annotation Cluster 17	Enrichment Score: 1.6745716732694296
Category	Term	Count	%	PValue	Genes	List Total	Pop Hits	Pop Total	Fold Enrichment	Bonferroni	Benjamini	FDR
GOTERM_MF_FAT	GO:0001608~nucleotide receptor activity, G-protein coupled	3	1.910828025	0.019722792	1437356_AT, 1425214_AT, 1456989_AT	112	26	13288	13.68956044	0.992405805	0.237483958	22.73705539
GOTERM_MF_FAT	GO:0045028~purinergic nucleotide receptor activity, G-protein coupled	3	1.910828025	0.019722792	1437356_AT, 1425214_AT, 1456989_AT	112	26	13288	13.68956044	0.992405805	0.237483958	22.73705539
GOTERM_MF_FAT	GO:0016502~nucleotide receptor activity	3	1.910828025	0.022692809	1437356_AT, 1425214_AT, 1456989_AT	112	28	13288	12.71173469	0.996389078	0.245114807	25.71415706
GOTERM_MF_FAT	GO:0001614~purinergic nucleotide receptor activity	3	1.910828025	0.022692809	1437356_AT, 1425214_AT, 1456989_AT	112	28	13288	12.71173469	0.996389078	0.245114807	25.71415706
Annotation Cluster 18	Enrichment Score: 1.5000035739936282
Category	Term	Count	%	PValue	Genes	List Total	Pop Hits	Pop Total	Fold Enrichment	Bonferroni	Benjamini	FDR
GOTERM_BP_FAT	GO:0045860~positive regulation of protein kinase activity	5	3.184713376	0.027511158	1453851_A_AT, 1422124_A_AT, 1420361_AT, 1449049_AT, 1450421_AT	126	124	13588	4.3484383	1	0.228855548	36.41493092
GOTERM_BP_FAT	GO:0033674~positive regulation of kinase activity	5	3.184713376	0.031957495	1453851_A_AT, 1422124_A_AT, 1420361_AT, 1449049_AT, 1450421_AT	126	130	13588	4.147741148	1	0.257763714	40.97280296
GOTERM_BP_FAT	GO:0051347~positive regulation of transferase activity	5	3.184713376	0.035967287	1453851_A_AT, 1422124_A_AT, 1420361_AT, 1449049_AT, 1450421_AT	126	135	13588	3.994121105	1	0.278561501	44.8185348
Annotation Cluster 19	Enrichment Score: 1.489990856008128
Category	Term	Count	%	PValue	Genes	List Total	Pop Hits	Pop Total	Fold Enrichment	Bonferroni	Benjamini	FDR
GOTERM_BP_FAT	GO:0045859~regulation of protein kinase activity	6	3.821656051	0.028640486	1453851_A_AT, 1422124_A_AT, 1420361_AT, 1449049_AT, 1460188_AT, 1450421_AT	126	186	13588	3.47875064	1	0.235615147	37.60288611
GOTERM_BP_FAT	GO:0043549~regulation of kinase activity	6	3.821656051	0.03221584	1453851_A_AT, 1422124_A_AT, 1420361_AT, 1449049_AT, 1460188_AT, 1450421_AT	126	192	13588	3.370039683	1	0.257941681	41.2279679
GOTERM_BP_FAT	GO:0051338~regulation of transferase activity	6	3.821656051	0.036726334	1453851_A_AT, 1422124_A_AT, 1420361_AT, 1449049_AT, 1460188_AT, 1450421_AT	126	199	13588	3.251495573	1	0.281900317	45.51952822
Annotation Cluster 20	Enrichment Score: 1.4179400944483047
Category	Term	Count	%	PValue	Genes	List Total	Pop Hits	Pop Total	Fold Enrichment	Bonferroni	Benjamini	FDR
GOTERM_BP_FAT	GO:0032944~regulation of mononuclear cell proliferation	4	2.547770701	0.037419068	1422124_A_AT, 1419212_AT, 1460188_AT, 1435477_S_AT	126	80	13588	5.392063492	1	0.284747673	46.15197827
GOTERM_BP_FAT	GO:0050670~regulation of lymphocyte proliferation	4	2.547770701	0.037419068	1422124_A_AT, 1419212_AT, 1460188_AT, 1435477_S_AT	126	80	13588	5.392063492	1	0.284747673	46.15197827
GOTERM_BP_FAT	GO:0070663~regulation of leukocyte proliferation	4	2.547770701	0.039810148	1422124_A_AT, 1419212_AT, 1460188_AT, 1435477_S_AT	126	82	13588	5.260549748	1	0.29498615	48.2824512
Annotation Cluster 21	Enrichment Score: 1.2469902204056058
Category	Term	Count	%	PValue	Genes	List Total	Pop Hits	Pop Total	Fold Enrichment	Bonferroni	Benjamini	FDR
GOTERM_BP_FAT	GO:0042325~regulation of phosphorylation	7	4.458598726	0.051383938	1453851_A_AT, 1422124_A_AT, 1455899_X_AT, 1456212_X_AT, 1420361_AT, 1449049_AT, 1460188_AT, 1450421_AT	126	290	13588	2.603065134	1	0.355092695	57.52288318
GOTERM_BP_FAT	GO:0051174~regulation of phosphorus metabolic process	7	4.458598726	0.059443035	1453851_A_AT, 1422124_A_AT, 1455899_X_AT, 1456212_X_AT, 1420361_AT, 1449049_AT, 1460188_AT, 1450421_AT	126	301	13588	2.507936508	1	0.387293428	63.01606692
GOTERM_BP_FAT	GO:0019220~regulation of phosphate metabolic process	7	4.458598726	0.059443035	1453851_A_AT, 1422124_A_AT, 1455899_X_AT, 1456212_X_AT, 1420361_AT, 1449049_AT, 1460188_AT, 1450421_AT	126	301	13588	2.507936508	1	0.387293428	63.01606692
Annotation Cluster 22	Enrichment Score: 1.0428944853450752
Category	Term	Count	%	PValue	Genes	List Total	Pop Hits	Pop Total	Fold Enrichment	Bonferroni	Benjamini	FDR
GOTERM_BP_FAT	GO:0008064~regulation of actin polymerization or depolymerization	3	1.910828025	0.077291482	1448748_AT, 1450355_A_AT, 1447803_X_AT, 1416226_AT	126	50	13588	6.47047619	1	0.45541361	72.9004738
GOTERM_BP_FAT	GO:0030832~regulation of actin filament length	3	1.910828025	0.079977691	1448748_AT, 1450355_A_AT, 1447803_X_AT, 1416226_AT	126	51	13588	6.343604108	1	0.46322018	74.15298222
GOTERM_BP_FAT	GO:0043254~regulation of protein complex assembly	3	1.910828025	0.120286267	1448748_AT, 1450355_A_AT, 1447803_X_AT, 1416226_AT	126	65	13588	4.977289377	1	0.588146472	87.50881305
Annotation Cluster 23	Enrichment Score: 0.9782662155515404
Category	Term	Count	%	PValue	Genes	List Total	Pop Hits	Pop Total	Fold Enrichment	Bonferroni	Benjamini	FDR
GOTERM_BP_FAT	GO:0030593~neutrophil chemotaxis	3	1.910828025	0.010431579	1450678_AT, 1418340_AT, 1448620_AT	126	17	13588	19.03081232	0.999997723	0.116389702	15.65076616
GOTERM_BP_FAT	GO:0030595~leukocyte chemotaxis	3	1.910828025	0.025362601	1450678_AT, 1418340_AT, 1448620_AT	126	27	13588	11.98236332	1	0.215708322	34.09601348
GOTERM_BP_FAT	GO:0060326~cell chemotaxis	3	1.910828025	0.025362601	1450678_AT, 1418340_AT, 1448620_AT	126	27	13588	11.98236332	1	0.215708322	34.09601348
GOTERM_BP_FAT	GO:0050900~leukocyte migration	3	1.910828025	0.059360407	1450678_AT, 1418340_AT, 1448620_AT	126	43	13588	7.523809524	1	0.388807517	62.96329643
GOTERM_BP_FAT	GO:0016477~cell migration	3	1.910828025	0.651290966	1450678_AT, 1418340_AT, 1448620_AT	126	240	13588	1.348015873	1	0.995944288	99.99999625
GOTERM_BP_FAT	GO:0051674~localization of cell	3	1.910828025	0.739713381	1450678_AT, 1418340_AT, 1448620_AT	126	284	13588	1.139168343	1	0.998831058	99.99999997
GOTERM_BP_FAT	GO:0048870~cell motility	3	1.910828025	0.739713381	1450678_AT, 1418340_AT, 1448620_AT	126	284	13588	1.139168343	1	0.998831058	99.99999997
Annotation Cluster 24	Enrichment Score: 0.8700617696947847
Category	Term	Count	%	PValue	Genes	List Total	Pop Hits	Pop Total	Fold Enrichment	Bonferroni	Benjamini	FDR
GOTERM_BP_FAT	GO:0006469~negative regulation of protein kinase activity	3	1.910828025	0.079977691	1453851_A_AT, 1422124_A_AT, 1460188_AT	126	51	13588	6.343604108	1	0.46322018	74.15298222
GOTERM_BP_FAT	GO:0033673~negative regulation of kinase activity	3	1.910828025	0.079977691	1453851_A_AT, 1422124_A_AT, 1460188_AT	126	51	13588	6.343604108	1	0.46322018	74.15298222
GOTERM_BP_FAT	GO:0051348~negative regulation of transferase activity	3	1.910828025	0.085435848	1453851_A_AT, 1422124_A_AT, 1460188_AT	126	53	13588	6.104222821	1	0.478421385	76.53251758
GOTERM_BP_FAT	GO:0043086~negative regulation of catalytic activity	3	1.910828025	0.23795629	1453851_A_AT, 1422124_A_AT, 1460188_AT	126	101	13588	3.203206035	1	0.803397185	98.78545628
GOTERM_BP_FAT	GO:0044092~negative regulation of molecular function	3	1.910828025	0.343254391	1453851_A_AT, 1422124_A_AT, 1460188_AT	126	132	13588	2.450937951	1	0.907334456	99.8913149
Annotation Cluster 25	Enrichment Score: 0.7760672927244533
Category	Term	Count	%	PValue	Genes	List Total	Pop Hits	Pop Total	Fold Enrichment	Bonferroni	Benjamini	FDR
GOTERM_BP_FAT	GO:0042552~myelination	3	1.910828025	0.045355396	1449024_A_AT, 1460180_AT, 1416066_AT	126	37	13588	8.743886744	1	0.327409091	52.92280285
GOTERM_BP_FAT	GO:0007272~ensheathment of neurons	3	1.910828025	0.049871209	1449024_A_AT, 1460180_AT, 1416066_AT	126	39	13588	8.295482295	1	0.350262351	56.40998978
GOTERM_BP_FAT	GO:0008366~axon ensheathment	3	1.910828025	0.049871209	1449024_A_AT, 1460180_AT, 1416066_AT	126	39	13588	8.295482295	1	0.350262351	56.40998978
GOTERM_BP_FAT	GO:0019228~regulation of action potential in neuron	3	1.910828025	0.064319823	1449024_A_AT, 1460180_AT, 1416066_AT	126	45	13588	7.189417989	1	0.408239788	66.0086251
GOTERM_BP_FAT	GO:0001508~regulation of action potential	3	1.910828025	0.088206312	1449024_A_AT, 1460180_AT, 1416066_AT	126	54	13588	5.991181658	1	0.485819631	77.6601308
GOTERM_BP_FAT	GO:0042391~regulation of membrane potential	3	1.910828025	0.299330403	1449024_A_AT, 1460180_AT, 1416066_AT	126	119	13588	2.718687475	1	0.873710879	99.68917002
GOTERM_BP_FAT	GO:0019226~transmission of nerve impulse	3	1.910828025	0.618604349	1449024_A_AT, 1460180_AT, 1416066_AT	126	226	13588	1.431521281	1	0.993793163	99.99998396
GOTERM_BP_FAT	GO:0019953~sexual reproduction	3	1.910828025	0.874294662	1449024_A_AT, 1460180_AT, 1416066_AT	126	386	13588	0.838144584	1	0.999956247	100
GOTERM_BP_FAT	GO:0050877~neurological system process	3	1.910828025	0.999998824	1449024_A_AT, 1460180_AT, 1416066_AT	126	1681	13588	0.192459137	1	1	100
Annotation Cluster 26	Enrichment Score: 0.7602797646808714
Category	Term	Count	%	PValue	Genes	List Total	Pop Hits	Pop Total	Fold Enrichment	Bonferroni	Benjamini	FDR
GOTERM_BP_FAT	GO:0001649~osteoblast differentiation	3	1.910828025	0.06941347	1452114_S_AT, 1452014_A_AT, 1448303_AT	126	47	13588	6.883485309	1	0.427124598	68.89068932
GOTERM_BP_FAT	GO:0001503~ossification	3	1.910828025	0.254994769	1452114_S_AT, 1452014_A_AT, 1448303_AT	126	106	13588	3.052111411	1	0.826824081	99.15857494
GOTERM_BP_FAT	GO:0060348~bone development	3	1.910828025	0.295927741	1452114_S_AT, 1452014_A_AT, 1448303_AT	126	118	13588	2.741727199	1	0.871345981	99.66374224
Annotation Cluster 27	Enrichment Score: 0.7330868153043371
Category	Term	Count	%	PValue	Genes	List Total	Pop Hits	Pop Total	Fold Enrichment	Bonferroni	Benjamini	FDR
GOTERM_BP_FAT	GO:0043066~negative regulation of apoptosis	5	3.184713376	0.178219593	1460227_AT, 1418133_AT, 1418340_AT, 1452014_A_AT, 1419004_S_AT	126	239	13588	2.256093511	1	0.727604406	95.86572432
GOTERM_BP_FAT	GO:0043069~negative regulation of programmed cell death	5	3.184713376	0.187393754	1460227_AT, 1418133_AT, 1418340_AT, 1452014_A_AT, 1419004_S_AT	126	244	13588	2.209862087	1	0.737913058	96.5544144
GOTERM_BP_FAT	GO:0060548~negative regulation of cell death	5	3.184713376	0.189246997	1460227_AT, 1418133_AT, 1418340_AT, 1452014_A_AT, 1419004_S_AT	126	245	13588	2.200842242	1	0.736311029	96.67976729
Annotation Cluster 28	Enrichment Score: 0.6385375693516926
Category	Term	Count	%	PValue	Genes	List Total	Pop Hits	Pop Total	Fold Enrichment	Bonferroni	Benjamini	FDR
GOTERM_BP_FAT	GO:0045893~positive regulation of transcription, DNA-dependent	7	4.458598726	0.184851605	1418133_AT, 1416714_AT, 1448452_AT, 1423233_AT, 1452014_A_AT, 1436312_AT, 1420361_AT, 1419185_A_AT	126	416	13588	1.814636752	1	0.738117119	96.37522734
GOTERM_BP_FAT	GO:0051254~positive regulation of RNA metabolic process	7	4.458598726	0.189012946	1418133_AT, 1416714_AT, 1448452_AT, 1423233_AT, 1452014_A_AT, 1436312_AT, 1420361_AT, 1419185_A_AT	126	419	13588	1.801644126	1	0.737633428	96.66417565
GOTERM_BP_FAT	GO:0045941~positive regulation of transcription	7	4.458598726	0.272534236	1418133_AT, 1416714_AT, 1448452_AT, 1423233_AT, 1452014_A_AT, 1436312_AT, 1420361_AT, 1419185_A_AT	126	475	13588	1.589239766	1	0.846999059	99.42842011
GOTERM_BP_FAT	GO:0010628~positive regulation of gene expression	7	4.458598726	0.293166189	1418133_AT, 1416714_AT, 1448452_AT, 1423233_AT, 1452014_A_AT, 1436312_AT, 1420361_AT, 1419185_A_AT	126	488	13588	1.546903461	1	0.869627629	99.64168385
Annotation Cluster 29	Enrichment Score: 0.4117821451235633
Category	Term	Count	%	PValue	Genes	List Total	Pop Hits	Pop Total	Fold Enrichment	Bonferroni	Benjamini	FDR
GOTERM_CC_FAT	GO:0016023~cytoplasmic membrane-bounded vesicle	6	3.821656051	0.306590286	1460180_AT, 1420361_AT, 1448303_AT, 1449049_AT, 1450355_A_AT, 1447803_X_AT, 1448118_A_AT	112	414	12504	1.618012422	1	0.944453426	98.73771977
GOTERM_CC_FAT	GO:0031988~membrane-bounded vesicle	6	3.821656051	0.317076213	1460180_AT, 1420361_AT, 1448303_AT, 1449049_AT, 1450355_A_AT, 1447803_X_AT, 1448118_A_AT	112	420	12504	1.594897959	1	0.94274785	98.94772396
GOTERM_CC_FAT	GO:0031410~cytoplasmic vesicle	6	3.821656051	0.472120549	1460180_AT, 1420361_AT, 1448303_AT, 1449049_AT, 1450355_A_AT, 1447803_X_AT, 1448118_A_AT	112	508	12504	1.318616423	1	0.984495989	99.95140355
GOTERM_CC_FAT	GO:0031982~vesicle	6	3.821656051	0.491016926	1460180_AT, 1420361_AT, 1448303_AT, 1449049_AT, 1450355_A_AT, 1447803_X_AT, 1448118_A_AT	112	519	12504	1.290668869	1	0.985314259	99.96855503
Annotation Cluster 30	Enrichment Score: 0.3320262727249592
Category	Term	Count	%	PValue	Genes	List Total	Pop Hits	Pop Total	Fold Enrichment	Bonferroni	Benjamini	FDR
GOTERM_BP_FAT	GO:0001932~regulation of protein amino acid phosphorylation	3	1.910828025	0.306127985	1422124_A_AT, 1455899_X_AT, 1456212_X_AT, 1460188_AT	126	121	13588	2.673750492	1	0.879481959	99.73466022
GOTERM_BP_FAT	GO:0031399~regulation of protein modification process	3	1.910828025	0.449976961	1422124_A_AT, 1455899_X_AT, 1456212_X_AT, 1460188_AT	126	165	13588	1.960750361	1	0.96281532	99.99388893
GOTERM_BP_FAT	GO:0032268~regulation of cellular protein metabolic process	3	1.910828025	0.73253414	1422124_A_AT, 1455899_X_AT, 1456212_X_AT, 1460188_AT	126	280	13588	1.155442177	1	0.998695668	99.99999995
Annotation Cluster 31	Enrichment Score: 0.18814362768911955
Category	Term	Count	%	PValue	Genes	List Total	Pop Hits	Pop Total	Fold Enrichment	Bonferroni	Benjamini	FDR
GOTERM_MF_FAT	GO:0004175~endopeptidase activity	5	3.184713376	0.469217265	1417346_AT, 1417870_X_AT, 1417868_A_AT, 1417869_S_AT, 1448591_AT, 1443814_X_AT, 1448118_A_AT, 1418365_AT	112	421	13288	1.409060061	1	0.988130907	99.97259904
GOTERM_MF_FAT	GO:0070011~peptidase activity, acting on L-amino acid peptides	5	3.184713376	0.747843392	1417346_AT, 1417870_X_AT, 1417868_A_AT, 1417869_S_AT, 1448591_AT, 1443814_X_AT, 1448118_A_AT, 1418365_AT	112	603	13288	0.983771618	1	0.999861213	99.99999821
GOTERM_MF_FAT	GO:0008233~peptidase activity	5	3.184713376	0.776934618	1417346_AT, 1417870_X_AT, 1417868_A_AT, 1417869_S_AT, 1448591_AT, 1443814_X_AT, 1448118_A_AT, 1418365_AT	112	629	13288	0.943106973	1	0.99991931	99.99999963
Annotation Cluster 32	Enrichment Score: 0.06543896539622625
Category	Term	Count	%	PValue	Genes	List Total	Pop Hits	Pop Total	Fold Enrichment	Bonferroni	Benjamini	FDR
GOTERM_MF_FAT	GO:0016564~transcription repressor activity	3	1.910828025	0.528735123	1449363_AT, 1436312_AT, 1419185_A_AT	112	211	13288	1.686865267	1	0.99402432	99.99412655
GOTERM_CC_FAT	GO:0005667~transcription factor complex	3	1.910828025	0.618387936	1449363_AT, 1436312_AT, 1419185_A_AT	112	234	12504	1.431318681	1	0.991906982	99.99899104
GOTERM_CC_FAT	GO:0044451~nucleoplasm part	3	1.910828025	0.945765582	1449363_AT, 1436312_AT, 1419185_A_AT	112	513	12504	0.652882206	1	0.999996238	100
GOTERM_CC_FAT	GO:0005654~nucleoplasm	3	1.910828025	0.972153567	1449363_AT, 1436312_AT, 1419185_A_AT	112	599	12504	0.559146196	1	0.999999669	100
GOTERM_CC_FAT	GO:0031981~nuclear lumen	3	1.910828025	0.997297417	1449363_AT, 1436312_AT, 1419185_A_AT	112	883	12504	0.379307555	1	1	100
GOTERM_CC_FAT	GO:0070013~intracellular organelle lumen	3	1.910828025	0.999694384	1449363_AT, 1436312_AT, 1419185_A_AT	112	1133	12504	0.295612155	1	1	100
GOTERM_CC_FAT	GO:0043233~organelle lumen	3	1.910828025	0.999702453	1449363_AT, 1436312_AT, 1419185_A_AT	112	1136	12504	0.294831489	1	1	100
GOTERM_CC_FAT	GO:0031974~membrane-enclosed lumen	3	1.910828025	0.99978824	1449363_AT, 1436312_AT, 1419185_A_AT	112	1174	12504	0.285288391	1	1	100
Annotation Cluster 33	Enrichment Score: 0.04205267099414648
Category	Term	Count	%	PValue	Genes	List Total	Pop Hits	Pop Total	Fold Enrichment	Bonferroni	Benjamini	FDR
GOTERM_BP_FAT	GO:0010558~negative regulation of macromolecule biosynthetic process	3	1.910828025	0.901081416	1418133_AT, 1436312_AT, 1419185_A_AT	126	418	13588	0.773980406	1	0.999985038	100
GOTERM_BP_FAT	GO:0031327~negative regulation of cellular biosynthetic process	3	1.910828025	0.909688671	1418133_AT, 1436312_AT, 1419185_A_AT	126	430	13588	0.752380952	1	0.999989896	100
GOTERM_BP_FAT	GO:0009890~negative regulation of biosynthetic process	3	1.910828025	0.912399771	1418133_AT, 1436312_AT, 1419185_A_AT	126	434	13588	0.745446566	1	0.999990867	100
Annotation Cluster 34	Enrichment Score: 0.009017829067806767
Category	Term	Count	%	PValue	Genes	List Total	Pop Hits	Pop Total	Fold Enrichment	Bonferroni	Benjamini	FDR
GOTERM_MF_FAT	GO:0030554~adenyl nucleotide binding	8	5.095541401	0.97807904	1436778_AT, 1419872_AT, 1429525_S_AT, 1450065_AT, 1422612_AT, 1425509_AT, 1460273_A_AT, 1456989_AT, 1429524_AT, 1419873_S_AT, 1456307_S_AT	112	1535	13288	0.618334109	1	0.999999998	100
GOTERM_MF_FAT	GO:0001883~purine nucleoside binding	8	5.095541401	0.979588137	1436778_AT, 1419872_AT, 1429525_S_AT, 1450065_AT, 1422612_AT, 1425509_AT, 1460273_A_AT, 1456989_AT, 1429524_AT, 1419873_S_AT, 1456307_S_AT	112	1548	13288	0.613141381	1	0.999999998	100
GOTERM_MF_FAT	GO:0001882~nucleoside binding	8	5.095541401	0.980683896	1436778_AT, 1419872_AT, 1429525_S_AT, 1450065_AT, 1422612_AT, 1425509_AT, 1460273_A_AT, 1456989_AT, 1429524_AT, 1419873_S_AT, 1456307_S_AT	112	1558	13288	0.609205942	1	0.999999997	100
Annotation Cluster 35	Enrichment Score: 0.003402259276782547
Category	Term	Count	%	PValue	Genes	List Total	Pop Hits	Pop Total	Fold Enrichment	Bonferroni	Benjamini	FDR
GOTERM_MF_FAT	GO:0030528~transcription regulator activity	6	3.821656051	0.977401349	1418133_AT, 1416714_AT, 1449363_AT, 1448452_AT, 1423233_AT, 1436312_AT, 1419185_A_AT	112	1206	13288	0.590262971	1	0.999999998	100
GOTERM_MF_FAT	GO:0003677~DNA binding	6	3.821656051	0.999508413	1418133_AT, 1416714_AT, 1449363_AT, 1448452_AT, 1423233_AT, 1436312_AT, 1419185_A_AT	112	1781	13288	0.399695195	1	1	100
GOTERM_BP_FAT	GO:0006350~transcription	6	3.821656051	0.999847659	1418133_AT, 1416714_AT, 1449363_AT, 1448452_AT, 1423233_AT, 1436312_AT, 1419185_A_AT	126	1772	13588	0.365151027	1	1	100
