# Supplementary material for: Lysosomal and phagocytic activity is increased in astrocytes during disease progression in the SOD1 G93A mouse model of amyotrophic lateral sclerosis
Source: Front Cell Neurosci. 2015 Oct 15;9:410. doi: 10.3389/fncel.2015.00410 (PMC4606544; doi:10.3389/fncel.2015.00410)
Supplement: Supplementary file 3 [file DataSheet3.CSV]

90d DOWN GO enrichment
Annotation Cluster 1	Enrichment Score: 5.075348560832511
Category	Term	Count	%	PValue	Genes	List Total	Pop Hits	Pop Total	Fold Enrichment	Bonferroni	Benjamini	FDR
GOTERM_MF_FAT	GO:0022843~voltage-gated cation channel activity	8	6.837606838	1.63E-06	1427426_AT, 1448468_A_AT, 1453363_AT, 1452243_AT, 1423180_AT, 1423365_AT, 1455374_AT, 1457587_AT, 1441049_AT	57	94	9016	13.46173946	2.84E-04	2.84E-04	0.002001937
GOTERM_MF_FAT	GO:0005244~voltage-gated ion channel activity	8	6.837606838	1.91E-05	1427426_AT, 1448468_A_AT, 1453363_AT, 1452243_AT, 1423180_AT, 1423365_AT, 1455374_AT, 1457587_AT, 1441049_AT	57	136	9016	9.304437564	0.003312156	0.001105273	0.023349971
GOTERM_MF_FAT	GO:0022832~voltage-gated channel activity	8	6.837606838	1.91E-05	1427426_AT, 1448468_A_AT, 1453363_AT, 1452243_AT, 1423180_AT, 1423365_AT, 1455374_AT, 1457587_AT, 1441049_AT	57	136	9016	9.304437564	0.003312156	0.001105273	0.023349971
Annotation Cluster 2	Enrichment Score: 4.4719773081016685
Category	Term	Count	%	PValue	Genes	List Total	Pop Hits	Pop Total	Fold Enrichment	Bonferroni	Benjamini	FDR
GOTERM_MF_FAT	GO:0005261~cation channel activity	9	7.692307692	1.47E-05	1427426_AT, 1448468_A_AT, 1453363_AT, 1452243_AT, 1423180_AT, 1423365_AT, 1455374_AT, 1457587_AT, 1441049_AT, 1449899_AT	57	182	9016	7.821862348	0.002550186	0.001275907	0.017971871
GOTERM_MF_FAT	GO:0046873~metal ion transmembrane transporter activity	9	7.692307692	4.71E-05	1427426_AT, 1448468_A_AT, 1453363_AT, 1452243_AT, 1423180_AT, 1423365_AT, 1455374_AT, 1457587_AT, 1441049_AT, 1449899_AT	57	214	9016	6.652238072	0.008164569	0.001024235	0.057688999
GOTERM_MF_FAT	GO:0022836~gated channel activity	9	7.692307692	5.55E-05	1427426_AT, 1448468_A_AT, 1453363_AT, 1452243_AT, 1423180_AT, 1423365_AT, 1455374_AT, 1457587_AT, 1441049_AT, 1449899_AT	57	219	9016	6.50036049	0.009611854	0.001072574	0.067961224
Annotation Cluster 3	Enrichment Score: 4.437631825376584
Category	Term	Count	%	PValue	Genes	List Total	Pop Hits	Pop Total	Fold Enrichment	Bonferroni	Benjamini	FDR
GOTERM_MF_FAT	GO:0005216~ion channel activity	10	8.547008547	2.78E-05	1427426_AT, 1448468_A_AT, 1453363_AT, 1452243_AT, 1423180_AT, 1423365_AT, 1419200_AT, 1455374_AT, 1457587_AT, 1441049_AT, 1449899_AT	57	260	9016	6.083670715	0.004821498	9.66E-04	0.034014435
GOTERM_MF_FAT	GO:0022838~substrate specific channel activity	10	8.547008547	3.63E-05	1427426_AT, 1448468_A_AT, 1453363_AT, 1452243_AT, 1423180_AT, 1423365_AT, 1419200_AT, 1455374_AT, 1457587_AT, 1441049_AT, 1449899_AT	57	269	9016	5.880127829	0.006299488	0.001052681	0.044471955
GOTERM_MF_FAT	GO:0015267~channel activity	10	8.547008547	4.20E-05	1427426_AT, 1448468_A_AT, 1453363_AT, 1452243_AT, 1423180_AT, 1423365_AT, 1419200_AT, 1455374_AT, 1457587_AT, 1441049_AT, 1449899_AT	57	274	9016	5.772826226	0.007274657	0.001042491	0.051379687
GOTERM_MF_FAT	GO:0022803~passive transmembrane transporter activity	10	8.547008547	4.20E-05	1427426_AT, 1448468_A_AT, 1453363_AT, 1452243_AT, 1423180_AT, 1423365_AT, 1419200_AT, 1455374_AT, 1457587_AT, 1441049_AT, 1449899_AT	57	274	9016	5.772826226	0.007274657	0.001042491	0.051379687
Annotation Cluster 4	Enrichment Score: 3.673872565374969
Category	Term	Count	%	PValue	Genes	List Total	Pop Hits	Pop Total	Fold Enrichment	Bonferroni	Benjamini	FDR
GOTERM_MF_FAT	GO:0030955~potassium ion binding	7	5.982905983	2.06E-05	1427426_AT, 1451071_A_AT, 1448468_A_AT, 1452243_AT, 1423180_AT, 1455374_AT, 1435920_X_AT, 1457587_AT, 1441049_AT, 1423653_AT	57	92	9016	12.03508772	0.003583471	8.97E-04	0.025265876
GOTERM_BP_FAT	GO:0006813~potassium ion transport	7	5.982905983	9.81E-05	1427426_AT, 1451071_A_AT, 1448468_A_AT, 1452243_AT, 1423180_AT, 1455374_AT, 1435920_X_AT, 1457587_AT, 1441049_AT, 1423653_AT	62	115	9334	9.163814867	0.077946136	0.039763642	0.151168833
GOTERM_MF_FAT	GO:0031420~alkali metal ion binding	7	5.982905983	3.62E-04	1427426_AT, 1451071_A_AT, 1448468_A_AT, 1452243_AT, 1423180_AT, 1455374_AT, 1435920_X_AT, 1457587_AT, 1441049_AT, 1423653_AT	57	154	9016	7.189792663	0.060979065	0.005229404	0.441892075
GOTERM_BP_FAT	GO:0015672~monovalent inorganic cation transport	7	5.982905983	0.002754648	1427426_AT, 1451071_A_AT, 1448468_A_AT, 1452243_AT, 1423180_AT, 1455374_AT, 1435920_X_AT, 1457587_AT, 1441049_AT, 1423653_AT	62	216	9334	4.878882915	0.897842266	0.36634298	4.16353309
Annotation Cluster 5	Enrichment Score: 1.9523647262543278
Category	Term	Count	%	PValue	Genes	List Total	Pop Hits	Pop Total	Fold Enrichment	Bonferroni	Benjamini	FDR
GOTERM_BP_FAT	GO:0006873~cellular ion homeostasis	7	5.982905983	0.003678461	1416034_AT, 1448182_A_AT, 1453363_AT, 1418175_AT, 1418176_AT, 1418743_A_AT, 1423365_AT, 1437502_X_AT, 1418744_S_AT, 1438478_A_AT, 1452004_AT	62	229	9334	4.601915763	0.952531856	0.352984615	5.523142904
GOTERM_BP_FAT	GO:0055082~cellular chemical homeostasis	7	5.982905983	0.004175248	1416034_AT, 1448182_A_AT, 1453363_AT, 1418175_AT, 1418176_AT, 1418743_A_AT, 1423365_AT, 1437502_X_AT, 1418744_S_AT, 1438478_A_AT, 1452004_AT	62	235	9334	4.484420041	0.968575231	0.351128034	6.246803101
GOTERM_BP_FAT	GO:0050801~ion homeostasis	7	5.982905983	0.005743204	1416034_AT, 1448182_A_AT, 1453363_AT, 1418175_AT, 1418176_AT, 1418743_A_AT, 1423365_AT, 1437502_X_AT, 1418744_S_AT, 1438478_A_AT, 1452004_AT	62	251	9334	4.198560596	0.991462792	0.378942819	8.496963301
GOTERM_BP_FAT	GO:0019725~cellular homeostasis	7	5.982905983	0.012436706	1416034_AT, 1448182_A_AT, 1453363_AT, 1418175_AT, 1418176_AT, 1418743_A_AT, 1423365_AT, 1437502_X_AT, 1418744_S_AT, 1438478_A_AT, 1452004_AT	62	296	9334	3.560265911	0.999967996	0.609714625	17.5467362
GOTERM_BP_FAT	GO:0048878~chemical homeostasis	7	5.982905983	0.016708836	1416034_AT, 1448182_A_AT, 1453363_AT, 1418175_AT, 1418176_AT, 1418743_A_AT, 1423365_AT, 1437502_X_AT, 1418744_S_AT, 1438478_A_AT, 1452004_AT	62	316	9334	3.334932626	0.999999113	0.657649243	22.87756454
GOTERM_BP_FAT	GO:0042592~homeostatic process	7	5.982905983	0.105355525	1416034_AT, 1448182_A_AT, 1453363_AT, 1418175_AT, 1418176_AT, 1418743_A_AT, 1423365_AT, 1437502_X_AT, 1418744_S_AT, 1438478_A_AT, 1452004_AT	62	498	9334	2.116141987	1	0.899913901	82.02797165
Annotation Cluster 6	Enrichment Score: 1.4274098564121875
Category	Term	Count	%	PValue	Genes	List Total	Pop Hits	Pop Total	Fold Enrichment	Bonferroni	Benjamini	FDR
GOTERM_BP_FAT	GO:0045664~regulation of neuron differentiation	4	3.418803419	0.021481913	1416034_AT, 1422520_AT, 1448182_A_AT, 1437502_X_AT, 1420416_AT, 1418517_AT	62	91	9334	6.617511521	0.999999984	0.674517354	28.4515238
GOTERM_BP_FAT	GO:0050767~regulation of neurogenesis	4	3.418803419	0.042622014	1416034_AT, 1422520_AT, 1448182_A_AT, 1437502_X_AT, 1420416_AT, 1418517_AT	62	119	9334	5.060449986	1	0.777070897	48.90669848
GOTERM_BP_FAT	GO:0051960~regulation of nervous system development	4	3.418803419	0.057024767	1416034_AT, 1422520_AT, 1448182_A_AT, 1437502_X_AT, 1420416_AT, 1418517_AT	62	134	9334	4.493981704	1	0.823458123	59.55435683
Annotation Cluster 7	Enrichment Score: 1.4043504819371169
Category	Term	Count	%	PValue	Genes	List Total	Pop Hits	Pop Total	Fold Enrichment	Bonferroni	Benjamini	FDR
GOTERM_BP_FAT	GO:0006875~cellular metal ion homeostasis	4	3.418803419	0.021481913	1416034_AT, 1448182_A_AT, 1418175_AT, 1418176_AT, 1418743_A_AT, 1437502_X_AT, 1418744_S_AT, 1452004_AT	62	91	9334	6.617511521	0.999999984	0.674517354	28.4515238
GOTERM_BP_FAT	GO:0055065~metal ion homeostasis	4	3.418803419	0.025366588	1416034_AT, 1448182_A_AT, 1418175_AT, 1418176_AT, 1418743_A_AT, 1437502_X_AT, 1418744_S_AT, 1452004_AT	62	97	9334	6.208180911	0.999999999	0.692871915	32.70750656
GOTERM_BP_FAT	GO:0030003~cellular cation homeostasis	4	3.418803419	0.054985186	1416034_AT, 1448182_A_AT, 1418175_AT, 1418176_AT, 1418743_A_AT, 1437502_X_AT, 1418744_S_AT, 1452004_AT	62	132	9334	4.562072336	1	0.82311381	58.18443628
GOTERM_BP_FAT	GO:0055080~cation homeostasis	4	3.418803419	0.080541068	1416034_AT, 1448182_A_AT, 1418175_AT, 1418176_AT, 1418743_A_AT, 1437502_X_AT, 1418744_S_AT, 1452004_AT	62	155	9334	3.885119667	1	0.870288732	72.5981921
Annotation Cluster 8	Enrichment Score: 1.1756421546029716
Category	Term	Count	%	PValue	Genes	List Total	Pop Hits	Pop Total	Fold Enrichment	Bonferroni	Benjamini	FDR
GOTERM_BP_FAT	GO:0050778~positive regulation of immune response	4	3.418803419	0.035804664	1416034_AT, 1448182_A_AT, 1443906_AT, 1418762_AT, 1437502_X_AT, 1449155_AT, 1427351_S_AT	62	111	9334	5.425167103	1	0.730456155	43.00027956
GOTERM_BP_FAT	GO:0048584~positive regulation of response to stimulus	4	3.418803419	0.078142021	1416034_AT, 1448182_A_AT, 1443906_AT, 1418762_AT, 1437502_X_AT, 1449155_AT, 1427351_S_AT	62	153	9334	3.935905545	1	0.877880295	71.47495502
GOTERM_BP_FAT	GO:0002684~positive regulation of immune system process	4	3.418803419	0.106230516	1416034_AT, 1448182_A_AT, 1443906_AT, 1418762_AT, 1437502_X_AT, 1449155_AT, 1427351_S_AT	62	175	9334	3.441105991	1	0.896203407	82.29705697
Annotation Cluster 9	Enrichment Score: 0.9196785798195409
Category	Term	Count	%	PValue	Genes	List Total	Pop Hits	Pop Total	Fold Enrichment	Bonferroni	Benjamini	FDR
GOTERM_MF_FAT	GO:0046872~metal ion binding	23	19.65811966	0.108916276	1427426_AT, 1418175_AT, 1418743_A_AT, 1457587_AT, 1439627_AT, 1422533_AT, 1451071_A_AT, 1418176_AT, 1453363_AT, 1416298_AT, 1452243_AT, 1423180_AT, 1448291_AT, 1423365_AT, 1437064_AT, 1418744_S_AT, 1435920_X_AT, 1438478_A_AT, 1452328_S_AT, 1448468_A_AT, 1425846_A_AT, 1452050_AT, 1418304_AT, 1448160_AT, 1418332_A_AT, 1455374_AT, 1441049_AT, 1423653_AT, 1449899_AT	57	2774	9016	1.311476239	0.999999998	0.714659244	75.6434442
GOTERM_MF_FAT	GO:0043169~cation binding	23	19.65811966	0.118876545	1427426_AT, 1418175_AT, 1418743_A_AT, 1457587_AT, 1439627_AT, 1422533_AT, 1451071_A_AT, 1418176_AT, 1453363_AT, 1416298_AT, 1452243_AT, 1423180_AT, 1448291_AT, 1423365_AT, 1437064_AT, 1418744_S_AT, 1435920_X_AT, 1438478_A_AT, 1452328_S_AT, 1448468_A_AT, 1425846_A_AT, 1452050_AT, 1418304_AT, 1448160_AT, 1418332_A_AT, 1455374_AT, 1441049_AT, 1423653_AT, 1449899_AT	57	2802	9016	1.298370838	1	0.705768815	78.77608121
GOTERM_MF_FAT	GO:0043167~ion binding	23	19.65811966	0.13451642	1427426_AT, 1418175_AT, 1418743_A_AT, 1457587_AT, 1439627_AT, 1422533_AT, 1451071_A_AT, 1418176_AT, 1453363_AT, 1416298_AT, 1452243_AT, 1423180_AT, 1448291_AT, 1423365_AT, 1437064_AT, 1418744_S_AT, 1435920_X_AT, 1438478_A_AT, 1452328_S_AT, 1448468_A_AT, 1425846_A_AT, 1452050_AT, 1418304_AT, 1448160_AT, 1418332_A_AT, 1455374_AT, 1441049_AT, 1423653_AT, 1449899_AT	57	2843	9016	1.279646531	1	0.733668218	82.95630856
Annotation Cluster 10	Enrichment Score: 0.8670681716779042
Category	Term	Count	%	PValue	Genes	List Total	Pop Hits	Pop Total	Fold Enrichment	Bonferroni	Benjamini	FDR
GOTERM_BP_FAT	GO:0007519~skeletal muscle tissue development	3	2.564102564	0.067227562	1453363_AT, 1439753_X_AT, 1456862_AT, 1438478_A_AT	62	65	9334	6.948387097	1	0.853169278	65.79945463
GOTERM_BP_FAT	GO:0060538~skeletal muscle organ development	3	2.564102564	0.070878314	1453363_AT, 1439753_X_AT, 1456862_AT, 1438478_A_AT	62	67	9334	6.740972557	1	0.859311282	67.80590171
GOTERM_BP_FAT	GO:0014706~striated muscle tissue development	3	2.564102564	0.175383406	1453363_AT, 1439753_X_AT, 1456862_AT, 1438478_A_AT	62	116	9334	3.89349277	1	0.958808345	94.88482026
GOTERM_BP_FAT	GO:0060537~muscle tissue development	3	2.564102564	0.196608067	1453363_AT, 1439753_X_AT, 1456862_AT, 1438478_A_AT	62	125	9334	3.61316129	1	0.958254055	96.57807996
GOTERM_BP_FAT	GO:0007517~muscle organ development	3	2.564102564	0.281195632	1453363_AT, 1439753_X_AT, 1456862_AT, 1438478_A_AT	62	160	9334	2.822782258	1	0.981964293	99.38429602
Annotation Cluster 11	Enrichment Score: 0.8457800663001922
Category	Term	Count	%	PValue	Genes	List Total	Pop Hits	Pop Total	Fold Enrichment	Bonferroni	Benjamini	FDR
GOTERM_BP_FAT	GO:0006874~cellular calcium ion homeostasis	3	2.564102564	0.102197792	1416034_AT, 1448182_A_AT, 1418175_AT, 1418176_AT, 1437502_X_AT, 1452004_AT	62	83	9334	5.441507967	1	0.904266595	81.02473271
GOTERM_BP_FAT	GO:0055074~calcium ion homeostasis	3	2.564102564	0.110539487	1416034_AT, 1448182_A_AT, 1418175_AT, 1418176_AT, 1437502_X_AT, 1452004_AT	62	87	9334	5.191323693	1	0.894906519	83.56810785
GOTERM_BP_FAT	GO:0030005~cellular di-, tri-valent inorganic cation homeostasis	3	2.564102564	0.177722937	1416034_AT, 1448182_A_AT, 1418175_AT, 1418176_AT, 1437502_X_AT, 1452004_AT	62	117	9334	3.860215054	1	0.955489534	95.10403853
GOTERM_BP_FAT	GO:0055066~di-, tri-valent inorganic cation homeostasis	3	2.564102564	0.206147131	1416034_AT, 1448182_A_AT, 1418175_AT, 1418176_AT, 1437502_X_AT, 1452004_AT	62	129	9334	3.501125281	1	0.962809591	97.15360516
Annotation Cluster 12	Enrichment Score: 0.8428771614713725
Category	Term	Count	%	PValue	Genes	List Total	Pop Hits	Pop Total	Fold Enrichment	Bonferroni	Benjamini	FDR
GOTERM_BP_FAT	GO:0008406~gonad development	3	2.564102564	0.100141292	1434384_AT, 1449089_AT, 1418743_A_AT, 1437064_AT, 1418744_S_AT	62	82	9334	5.507867821	1	0.905434176	80.34346126
GOTERM_BP_FAT	GO:0045137~development of primary sexual characteristics	3	2.564102564	0.127730833	1434384_AT, 1449089_AT, 1418743_A_AT, 1437064_AT, 1418744_S_AT	62	95	9334	4.754159593	1	0.91885001	87.83783121
GOTERM_BP_FAT	GO:0007548~sex differentiation	3	2.564102564	0.175383406	1434384_AT, 1449089_AT, 1418743_A_AT, 1437064_AT, 1418744_S_AT	62	116	9334	3.89349277	1	0.958808345	94.88482026
GOTERM_BP_FAT	GO:0048608~reproductive structure development	3	2.564102564	0.189493327	1434384_AT, 1449089_AT, 1418743_A_AT, 1437064_AT, 1418744_S_AT	62	122	9334	3.702009519	1	0.95507062	96.07984356
Annotation Cluster 13	Enrichment Score: 0.7446477997900403
Category	Term	Count	%	PValue	Genes	List Total	Pop Hits	Pop Total	Fold Enrichment	Bonferroni	Benjamini	FDR
GOTERM_BP_FAT	GO:0043065~positive regulation of apoptosis	4	3.418803419	0.176790921	1416034_AT, 1448182_A_AT, 1416298_AT, 1418175_AT, 1418176_AT, 1448291_AT, 1437502_X_AT, 1450885_AT, 1457564_AT	62	222	9334	2.712583551	1	0.957348027	95.01778153
GOTERM_BP_FAT	GO:0043068~positive regulation of programmed cell death	4	3.418803419	0.180047148	1416034_AT, 1448182_A_AT, 1416298_AT, 1418175_AT, 1418176_AT, 1448291_AT, 1437502_X_AT, 1450885_AT, 1457564_AT	62	224	9334	2.688364055	1	0.954837163	95.31309671
GOTERM_BP_FAT	GO:0010942~positive regulation of cell death	4	3.418803419	0.183320232	1416034_AT, 1448182_A_AT, 1416298_AT, 1418175_AT, 1418176_AT, 1448291_AT, 1437502_X_AT, 1450885_AT, 1457564_AT	62	226	9334	2.664573223	1	0.952403081	95.59338179
Annotation Cluster 14	Enrichment Score: 0.6940748117050461
Category	Term	Count	%	PValue	Genes	List Total	Pop Hits	Pop Total	Fold Enrichment	Bonferroni	Benjamini	FDR
GOTERM_BP_FAT	GO:0043408~regulation of MAPKKK cascade	3	2.564102564	0.104266097	1416034_AT, 1448182_A_AT, 1437502_X_AT, 1437064_AT, 1427351_S_AT	62	84	9334	5.376728111	1	0.903183399	81.68759445
GOTERM_BP_FAT	GO:0010627~regulation of protein kinase cascade	3	2.564102564	0.220549995	1416034_AT, 1448182_A_AT, 1437502_X_AT, 1437064_AT, 1427351_S_AT	62	135	9334	3.345519713	1	0.965885996	97.85363685
GOTERM_BP_FAT	GO:0009967~positive regulation of signal transduction	3	2.564102564	0.254447271	1416034_AT, 1448182_A_AT, 1437502_X_AT, 1437064_AT, 1427351_S_AT	62	149	9334	3.031175579	1	0.976147581	98.91855831
GOTERM_BP_FAT	GO:0010647~positive regulation of cell communication	3	2.564102564	0.286057138	1416034_AT, 1448182_A_AT, 1437502_X_AT, 1437064_AT, 1427351_S_AT	62	162	9334	2.787933094	1	0.982376901	99.44545822
Annotation Cluster 15	Enrichment Score: 0.5832355926601537
Category	Term	Count	%	PValue	Genes	List Total	Pop Hits	Pop Total	Fold Enrichment	Bonferroni	Benjamini	FDR
GOTERM_BP_FAT	GO:0022612~gland morphogenesis	3	2.564102564	0.096064657	1418175_AT, 1418176_AT, 1437064_AT, 1420416_AT	62	80	9334	5.645564516	1	0.901739752	78.92482325
GOTERM_BP_FAT	GO:0001763~morphogenesis of a branching structure	3	2.564102564	0.180067532	1418175_AT, 1418176_AT, 1437064_AT, 1420416_AT	62	118	9334	3.827501367	1	0.952189056	95.31489277
GOTERM_BP_FAT	GO:0002009~morphogenesis of an epithelium	3	2.564102564	0.276332353	1418175_AT, 1418176_AT, 1437064_AT, 1420416_AT	62	158	9334	2.858513679	1	0.981539138	99.31684419
GOTERM_BP_FAT	GO:0048732~gland development	3	2.564102564	0.336814198	1418175_AT, 1418176_AT, 1437064_AT, 1420416_AT	62	183	9334	2.468006346	1	0.98854198	99.82210817
GOTERM_BP_FAT	GO:0048729~tissue morphogenesis	3	2.564102564	0.416552555	1418175_AT, 1418176_AT, 1437064_AT, 1420416_AT	62	217	9334	2.081314107	1	0.994379079	99.97531367
GOTERM_BP_FAT	GO:0060429~epithelium development	3	2.564102564	0.472166823	1418175_AT, 1418176_AT, 1437064_AT, 1420416_AT	62	242	9334	1.866302319	1	0.996160624	99.99473085
Annotation Cluster 16	Enrichment Score: 0.5810239473586514
Category	Term	Count	%	PValue	Genes	List Total	Pop Hits	Pop Total	Fold Enrichment	Bonferroni	Benjamini	FDR
GOTERM_BP_FAT	GO:0050730~regulation of peptidyl-tyrosine phosphorylation	3	2.564102564	0.03474631	1416034_AT, 1448182_A_AT, 1437502_X_AT, 1456532_AT, 1427351_S_AT	62	45	9334	10.03655914	1	0.73535791	42.02803068
GOTERM_BP_FAT	GO:0001932~regulation of protein amino acid phosphorylation	3	2.564102564	0.156869537	1416034_AT, 1448182_A_AT, 1437502_X_AT, 1456532_AT, 1427351_S_AT	62	108	9334	4.181899642	1	0.943858323	92.79685333
GOTERM_BP_FAT	GO:0031399~regulation of protein modification process	3	2.564102564	0.247161024	1416034_AT, 1448182_A_AT, 1437502_X_AT, 1456532_AT, 1427351_S_AT	62	146	9334	3.093460009	1	0.974487097	98.74362228
GOTERM_BP_FAT	GO:0032268~regulation of cellular protein metabolic process	3	2.564102564	0.465652998	1416034_AT, 1448182_A_AT, 1437502_X_AT, 1456532_AT, 1427351_S_AT	62	239	9334	1.889728708	1	0.995968888	99.99363407
GOTERM_BP_FAT	GO:0042325~regulation of phosphorylation	3	2.564102564	0.504030643	1416034_AT, 1448182_A_AT, 1437502_X_AT, 1456532_AT, 1427351_S_AT	62	257	9334	1.757374168	1	0.996970217	99.99798239
GOTERM_BP_FAT	GO:0019220~regulation of phosphate metabolic process	3	2.564102564	0.520526528	1416034_AT, 1448182_A_AT, 1437502_X_AT, 1456532_AT, 1427351_S_AT	62	265	9334	1.704321363	1	0.997106227	99.99880227
GOTERM_BP_FAT	GO:0051174~regulation of phosphorus metabolic process	3	2.564102564	0.520526528	1416034_AT, 1448182_A_AT, 1437502_X_AT, 1456532_AT, 1427351_S_AT	62	265	9334	1.704321363	1	0.997106227	99.99880227
Annotation Cluster 17	Enrichment Score: 0.40142600723125443
Category	Term	Count	%	PValue	Genes	List Total	Pop Hits	Pop Total	Fold Enrichment	Bonferroni	Benjamini	FDR
GOTERM_CC_FAT	GO:0005624~membrane fraction	5	4.273504274	0.350960838	1416034_AT, 1448182_A_AT, 1422533_AT, 1451071_A_AT, 1437502_X_AT, 1435920_X_AT, 1449921_S_AT, 1423653_AT, 1438478_A_AT	59	438	8489	1.642481232	1	0.882817253	99.32046823
GOTERM_CC_FAT	GO:0005626~insoluble fraction	5	4.273504274	0.377779332	1416034_AT, 1448182_A_AT, 1422533_AT, 1451071_A_AT, 1437502_X_AT, 1435920_X_AT, 1449921_S_AT, 1423653_AT, 1438478_A_AT	59	455	8489	1.581113801	1	0.895942485	99.58256777
GOTERM_CC_FAT	GO:0000267~cell fraction	5	4.273504274	0.47122153	1416034_AT, 1448182_A_AT, 1422533_AT, 1451071_A_AT, 1437502_X_AT, 1435920_X_AT, 1449921_S_AT, 1423653_AT, 1438478_A_AT	59	515	8489	1.396906368	1	0.940502585	99.93624404
Annotation Cluster 18	Enrichment Score: 0.3971248355661254
Category	Term	Count	%	PValue	Genes	List Total	Pop Hits	Pop Total	Fold Enrichment	Bonferroni	Benjamini	FDR
GOTERM_BP_FAT	GO:0042981~regulation of apoptosis	5	4.273504274	0.394771563	1416034_AT, 1448182_A_AT, 1416298_AT, 1418175_AT, 1418176_AT, 1448291_AT, 1437502_X_AT, 1450885_AT, 1457564_AT, 1452050_AT	62	487	9334	1.545671325	1	0.993682044	99.95656325
GOTERM_BP_FAT	GO:0043067~regulation of programmed cell death	5	4.273504274	0.402278529	1416034_AT, 1448182_A_AT, 1416298_AT, 1418175_AT, 1418176_AT, 1448291_AT, 1437502_X_AT, 1450885_AT, 1457564_AT, 1452050_AT	62	492	9334	1.529963284	1	0.994069833	99.96416642
GOTERM_BP_FAT	GO:0010941~regulation of cell death	5	4.273504274	0.405277766	1416034_AT, 1448182_A_AT, 1416298_AT, 1418175_AT, 1418176_AT, 1448291_AT, 1437502_X_AT, 1450885_AT, 1457564_AT, 1452050_AT	62	494	9334	1.5237691	1	0.99362897	99.96684042
Annotation Cluster 19	Enrichment Score: 0.3629928213205609
Category	Term	Count	%	PValue	Genes	List Total	Pop Hits	Pop Total	Fold Enrichment	Bonferroni	Benjamini	FDR
GOTERM_BP_FAT	GO:0031175~neuron projection development	3	2.564102564	0.329610586	1416034_AT, 1448182_A_AT, 1419473_A_AT, 1437502_X_AT, 1420416_AT	62	180	9334	2.509139785	1	0.988542535	99.78986843
GOTERM_BP_FAT	GO:0048666~neuron development	3	2.564102564	0.478634509	1416034_AT, 1448182_A_AT, 1419473_A_AT, 1437502_X_AT, 1420416_AT	62	245	9334	1.843449638	1	0.996341537	99.99564296
GOTERM_BP_FAT	GO:0030030~cell projection organization	3	2.564102564	0.516435843	1416034_AT, 1448182_A_AT, 1419473_A_AT, 1437502_X_AT, 1420416_AT	62	263	9334	1.717281982	1	0.997235584	99.99863467
Annotation Cluster 20	Enrichment Score: 0.35704119174417953
Category	Term	Count	%	PValue	Genes	List Total	Pop Hits	Pop Total	Fold Enrichment	Bonferroni	Benjamini	FDR
GOTERM_BP_FAT	GO:0016477~cell migration	3	2.564102564	0.402785308	1416034_AT, 1448182_A_AT, 1419473_A_AT, 1437502_X_AT, 1439753_X_AT, 1456862_AT	62	211	9334	2.140498395	1	0.993748974	99.96463196
GOTERM_BP_FAT	GO:0048870~cell motility	3	2.564102564	0.459093773	1416034_AT, 1448182_A_AT, 1419473_A_AT, 1437502_X_AT, 1439753_X_AT, 1456862_AT	62	236	9334	1.913750683	1	0.995765576	99.99231666
GOTERM_BP_FAT	GO:0051674~localization of cell	3	2.564102564	0.459093773	1416034_AT, 1448182_A_AT, 1419473_A_AT, 1437502_X_AT, 1439753_X_AT, 1456862_AT	62	236	9334	1.913750683	1	0.995765576	99.99231666
Annotation Cluster 21	Enrichment Score: 0.2576813825021227
Category	Term	Count	%	PValue	Genes	List Total	Pop Hits	Pop Total	Fold Enrichment	Bonferroni	Benjamini	FDR
GOTERM_BP_FAT	GO:0045893~positive regulation of transcription, DNA-dependent	4	3.418803419	0.446225222	1418743_A_AT, 1434102_AT, 1437064_AT, 1418744_S_AT, 1439753_X_AT, 1456862_AT	62	375	9334	1.605849462	1	0.995619567	99.98895983
GOTERM_BP_FAT	GO:0051254~positive regulation of RNA metabolic process	4	3.418803419	0.451424535	1418743_A_AT, 1434102_AT, 1437064_AT, 1418744_S_AT, 1439753_X_AT, 1456862_AT	62	378	9334	1.593104625	1	0.995471423	99.99045412
GOTERM_BP_FAT	GO:0045941~positive regulation of transcription	4	3.418803419	0.53331745	1418743_A_AT, 1434102_AT, 1437064_AT, 1418744_S_AT, 1439753_X_AT, 1456862_AT	62	427	9334	1.41028934	1	0.997527418	99.99921057
GOTERM_BP_FAT	GO:0010628~positive regulation of gene expression	4	3.418803419	0.550794132	1418743_A_AT, 1434102_AT, 1437064_AT, 1418744_S_AT, 1439753_X_AT, 1456862_AT	62	438	9334	1.374871115	1	0.998057243	99.99956171
GOTERM_BP_FAT	GO:0045935~positive regulation of nucleobase, nucleoside, nucleotide and nucleic acid metabolic process	4	3.418803419	0.577063779	1418743_A_AT, 1434102_AT, 1437064_AT, 1418744_S_AT, 1439753_X_AT, 1456862_AT	62	455	9334	1.323502304	1	0.998707326	99.9998269
GOTERM_BP_FAT	GO:0051173~positive regulation of nitrogen compound metabolic process	4	3.418803419	0.595042667	1418743_A_AT, 1434102_AT, 1437064_AT, 1418744_S_AT, 1439753_X_AT, 1456862_AT	62	467	9334	1.28949368	1	0.998949604	99.9999114
GOTERM_BP_FAT	GO:0010557~positive regulation of macromolecule biosynthetic process	4	3.418803419	0.60092886	1418743_A_AT, 1434102_AT, 1437064_AT, 1418744_S_AT, 1439753_X_AT, 1456862_AT	62	471	9334	1.278542566	1	0.998998563	99.9999293
GOTERM_BP_FAT	GO:0031328~positive regulation of cellular biosynthetic process	4	3.418803419	0.623928377	1418743_A_AT, 1434102_AT, 1437064_AT, 1418744_S_AT, 1439753_X_AT, 1456862_AT	62	487	9334	1.23653706	1	0.999315183	99.99997169
GOTERM_BP_FAT	GO:0009891~positive regulation of biosynthetic process	4	3.418803419	0.629540193	1418743_A_AT, 1434102_AT, 1437064_AT, 1418744_S_AT, 1439753_X_AT, 1456862_AT	62	491	9334	1.226463439	1	0.999302096	99.99997755
Annotation Cluster 22	Enrichment Score: 0.2219750958929726
Category	Term	Count	%	PValue	Genes	List Total	Pop Hits	Pop Total	Fold Enrichment	Bonferroni	Benjamini	FDR
GOTERM_BP_FAT	GO:0016337~cell-cell adhesion	3	2.564102564	0.339210757	1416034_AT, 1448182_A_AT, 1437502_X_AT, 1418304_AT, 1451690_A_AT	62	184	9334	2.454593268	1	0.988320359	99.8317649
GOTERM_BP_FAT	GO:0007155~cell adhesion	3	2.564102564	0.797114739	1416034_AT, 1448182_A_AT, 1437502_X_AT, 1418304_AT, 1451690_A_AT	62	447	9334	1.01039186	1	0.99997986	100
GOTERM_BP_FAT	GO:0022610~biological adhesion	3	2.564102564	0.798149521	1416034_AT, 1448182_A_AT, 1437502_X_AT, 1418304_AT, 1451690_A_AT	62	448	9334	1.008136521	1	0.999978752	100
Annotation Cluster 23	Enrichment Score: 0.08919228155054715
Category	Term	Count	%	PValue	Genes	List Total	Pop Hits	Pop Total	Fold Enrichment	Bonferroni	Benjamini	FDR
GOTERM_BP_FAT	GO:0006355~regulation of transcription, DNA-dependent	7	5.982905983	0.736051162	1434384_AT, 1418175_AT, 1418176_AT, 1449089_AT, 1418743_A_AT, 1434102_AT, 1437064_AT, 1418744_S_AT, 1439753_X_AT, 1456862_AT, 1418517_AT	62	1095	9334	0.962409781	1	0.999911746	99.99999988
GOTERM_BP_FAT	GO:0051252~regulation of RNA metabolic process	7	5.982905983	0.753886972	1434384_AT, 1418175_AT, 1418176_AT, 1449089_AT, 1418743_A_AT, 1434102_AT, 1437064_AT, 1418744_S_AT, 1439753_X_AT, 1456862_AT, 1418517_AT	62	1117	9334	0.94345453	1	0.9999413	99.99999996
GOTERM_BP_FAT	GO:0045449~regulation of transcription	7	5.982905983	0.973215269	1434384_AT, 1418175_AT, 1418176_AT, 1449089_AT, 1418743_A_AT, 1434102_AT, 1437064_AT, 1418744_S_AT, 1439753_X_AT, 1456862_AT, 1418517_AT	62	1672	9334	0.63028631	1	1	100
Annotation Cluster 24	Enrichment Score: 0.05787815045767691
Category	Term	Count	%	PValue	Genes	List Total	Pop Hits	Pop Total	Fold Enrichment	Bonferroni	Benjamini	FDR
GOTERM_CC_FAT	GO:0005856~cytoskeleton	6	5.128205128	0.6946491	1448160_AT, 1444150_AT, 1422520_AT, 1452328_S_AT, 1424847_AT, 1451173_AT	59	842	8489	1.025282821	1	0.991306457	99.9998876
GOTERM_CC_FAT	GO:0043232~intracellular non-membrane-bounded organelle	6	5.128205128	0.982426426	1448160_AT, 1444150_AT, 1422520_AT, 1452328_S_AT, 1424847_AT, 1451173_AT	59	1484	8489	0.58173055	1	0.999999099	100
GOTERM_CC_FAT	GO:0043228~non-membrane-bounded organelle	6	5.128205128	0.982426426	1448160_AT, 1444150_AT, 1422520_AT, 1452328_S_AT, 1424847_AT, 1451173_AT	59	1484	8489	0.58173055	1	0.999999099	100
Annotation Cluster 25	Enrichment Score: 0.020537196059052635
Category	Term	Count	%	PValue	Genes	List Total	Pop Hits	Pop Total	Fold Enrichment	Bonferroni	Benjamini	FDR
GOTERM_MF_FAT	GO:0032553~ribonucleotide binding	6	5.128205128	0.950085446	1420385_AT, 1450389_S_AT, 1451071_A_AT, 1447791_S_AT, 1455426_AT, 1449848_AT, 1435920_X_AT, 1452050_AT, 1422583_AT, 1423653_AT	57	1405	9016	0.6754823	1	0.999999951	100
GOTERM_MF_FAT	GO:0032555~purine ribonucleotide binding	6	5.128205128	0.950085446	1420385_AT, 1450389_S_AT, 1451071_A_AT, 1447791_S_AT, 1455426_AT, 1449848_AT, 1435920_X_AT, 1452050_AT, 1422583_AT, 1423653_AT	57	1405	9016	0.6754823	1	0.999999951	100
GOTERM_MF_FAT	GO:0017076~purine nucleotide binding	6	5.128205128	0.961309162	1420385_AT, 1450389_S_AT, 1451071_A_AT, 1447791_S_AT, 1455426_AT, 1449848_AT, 1435920_X_AT, 1452050_AT, 1422583_AT, 1423653_AT	57	1462	9016	0.649146807	1	0.999999964	100
Annotation Cluster 26	Enrichment Score: 0.008067371515523081
Category	Term	Count	%	PValue	Genes	List Total	Pop Hits	Pop Total	Fold Enrichment	Bonferroni	Benjamini	FDR
GOTERM_MF_FAT	GO:0005524~ATP binding	4	3.418803419	0.976323052	1450389_S_AT, 1451071_A_AT, 1455426_AT, 1435920_X_AT, 1452050_AT, 1423653_AT	57	1118	9016	0.565922857	1	0.999999992	100
GOTERM_MF_FAT	GO:0032559~adenyl ribonucleotide binding	4	3.418803419	0.977910192	1450389_S_AT, 1451071_A_AT, 1455426_AT, 1435920_X_AT, 1452050_AT, 1423653_AT	57	1131	9016	0.559417997	1	0.99999999	100
GOTERM_MF_FAT	GO:0030554~adenyl nucleotide binding	4	3.418803419	0.983769147	1450389_S_AT, 1451071_A_AT, 1455426_AT, 1435920_X_AT, 1452050_AT, 1423653_AT	57	1188	9016	0.532577234	1	0.999999996	100
GOTERM_MF_FAT	GO:0001883~purine nucleoside binding	4	3.418803419	0.984717551	1450389_S_AT, 1451071_A_AT, 1455426_AT, 1435920_X_AT, 1452050_AT, 1423653_AT	57	1199	9016	0.527691205	1	0.999999995	100
GOTERM_MF_FAT	GO:0001882~nucleoside binding	4	3.418803419	0.9852938	1450389_S_AT, 1451071_A_AT, 1455426_AT, 1435920_X_AT, 1452050_AT, 1423653_AT	57	1206	9016	0.52462832	1	0.999999993	100
