# Supplementary material for: Lysosomal and phagocytic activity is increased in astrocytes during disease progression in the SOD1 G93A mouse model of amyotrophic lateral sclerosis
Source: Front Cell Neurosci. 2015 Oct 15;9:410. doi: 10.3389/fncel.2015.00410 (PMC4606544; doi:10.3389/fncel.2015.00410)
Supplement: Supplementary file 4 [file DataSheet4.CSV]

120d UP GO enrichment
Annotation Cluster 1	Enrichment Score: 4.550301420645388
Category	Term	Count	%	PValue	Genes	List Total	Pop Hits	Pop Total	Fold Enrichment	Bonferroni	Benjamini	FDR
GOTERM_CC_FAT	GO:0005764~lysosome	16	4.637681159	1.71E-05	1426025_S_AT, 1460180_AT, 1435290_X_AT, 1417869_S_AT, 1420361_AT, 1416382_AT, 1438858_X_AT, 1444987_AT, 1417870_X_AT, 1443814_X_AT, 1448118_A_AT, 1423223_A_AT, 1442878_AT, 1449024_A_AT, 1448591_AT, 1437874_S_AT, 1418365_AT, 1425519_A_AT, 1459841_X_AT, 1417868_A_AT, 1417721_S_AT, 1422557_S_AT, 1436905_X_AT, 1420697_AT, 1449164_AT	251	174	10486	3.841553327	0.00387263	3.23E-04	0.021865818
GOTERM_CC_FAT	GO:0000323~lytic vacuole	16	4.637681159	1.71E-05	1426025_S_AT, 1460180_AT, 1435290_X_AT, 1417869_S_AT, 1420361_AT, 1416382_AT, 1438858_X_AT, 1444987_AT, 1417870_X_AT, 1443814_X_AT, 1448118_A_AT, 1423223_A_AT, 1442878_AT, 1449024_A_AT, 1448591_AT, 1437874_S_AT, 1418365_AT, 1425519_A_AT, 1459841_X_AT, 1417868_A_AT, 1417721_S_AT, 1422557_S_AT, 1436905_X_AT, 1420697_AT, 1449164_AT	251	174	10486	3.841553327	0.00387263	3.23E-04	0.021865818
GOTERM_CC_FAT	GO:0005773~vacuole	16	4.637681159	7.65E-05	1426025_S_AT, 1460180_AT, 1435290_X_AT, 1417869_S_AT, 1420361_AT, 1416382_AT, 1438858_X_AT, 1444987_AT, 1417870_X_AT, 1443814_X_AT, 1448118_A_AT, 1423223_A_AT, 1442878_AT, 1449024_A_AT, 1448591_AT, 1437874_S_AT, 1418365_AT, 1425519_A_AT, 1459841_X_AT, 1417868_A_AT, 1417721_S_AT, 1422557_S_AT, 1436905_X_AT, 1420697_AT, 1449164_AT	251	198	10486	3.375910499	0.017208258	0.001334343	0.097780713
Annotation Cluster 2	Enrichment Score: 3.329613437932807
Category	Term	Count	%	PValue	Genes	List Total	Pop Hits	Pop Total	Fold Enrichment	Bonferroni	Benjamini	FDR
GOTERM_BP_FAT	GO:0006958~complement activation, classical pathway	6	1.739130435	2.52E-04	1418021_AT, 1416625_AT, 1437726_X_AT, 1417063_AT, 1417381_AT, 1449401_AT, 1434366_X_AT, 1423954_AT	281	24	11375	10.12010676	0.363200671	0.019430515	0.427370941
GOTERM_BP_FAT	GO:0006956~complement activation	6	1.739130435	6.38E-04	1418021_AT, 1416625_AT, 1437726_X_AT, 1417063_AT, 1417381_AT, 1449401_AT, 1434366_X_AT, 1423954_AT	281	29	11375	8.375260768	0.680314589	0.038561572	1.076427269
GOTERM_BP_FAT	GO:0002541~activation of plasma proteins involved in acute inflammatory response	6	1.739130435	6.38E-04	1418021_AT, 1416625_AT, 1437726_X_AT, 1417063_AT, 1417381_AT, 1449401_AT, 1434366_X_AT, 1423954_AT	281	29	11375	8.375260768	0.680314589	0.038561572	1.076427269
Annotation Cluster 3	Enrichment Score: 2.9870064838510433
Category	Term	Count	%	PValue	Genes	List Total	Pop Hits	Pop Total	Fold Enrichment	Bonferroni	Benjamini	FDR
GOTERM_BP_FAT	GO:0050766~positive regulation of phagocytosis	6	1.739130435	7.64E-05	1418340_AT, 1420361_AT, 1420699_AT, 1418666_AT, 1423954_AT, 1448620_AT	281	19	11375	12.78329275	0.127649491	0.007161809	0.129516001
GOTERM_BP_FAT	GO:0050764~regulation of phagocytosis	6	1.739130435	1.28E-04	1418340_AT, 1420361_AT, 1420699_AT, 1418666_AT, 1423954_AT, 1448620_AT	281	21	11375	11.5658363	0.205092009	0.010870433	0.217587097
GOTERM_BP_FAT	GO:0045807~positive regulation of endocytosis	6	1.739130435	6.38E-04	1418340_AT, 1420361_AT, 1420699_AT, 1418666_AT, 1423954_AT, 1448620_AT	281	29	11375	8.375260768	0.680314589	0.038561572	1.076427269
GOTERM_BP_FAT	GO:0030100~regulation of endocytosis	6	1.739130435	0.005238895	1418340_AT, 1420361_AT, 1420699_AT, 1418666_AT, 1423954_AT, 1448620_AT	281	46	11375	5.280055702	0.999916592	0.159637234	8.527186193
GOTERM_BP_FAT	GO:0060627~regulation of vesicle-mediated transport	6	1.739130435	0.035463029	1418340_AT, 1420361_AT, 1420699_AT, 1418666_AT, 1423954_AT, 1448620_AT	281	74	11375	3.282196788	1	0.446940228	45.80997467
Annotation Cluster 4	Enrichment Score: 2.570211933560301
Category	Term	Count	%	PValue	Genes	List Total	Pop Hits	Pop Total	Fold Enrichment	Bonferroni	Benjamini	FDR
GOTERM_BP_FAT	GO:0030335~positive regulation of cell migration	6	1.739130435	0.001758992	1418350_AT, 1418930_AT, 1439463_X_AT, 1429525_S_AT, 1418349_AT, 1419309_AT, 1460220_A_AT, 1429524_AT, 1435324_X_AT, 1425048_A_AT	281	36	11375	6.746737841	0.957055544	0.075679303	2.943144841
GOTERM_BP_FAT	GO:0051272~positive regulation of cell motion	6	1.739130435	0.002834243	1418350_AT, 1418930_AT, 1439463_X_AT, 1429525_S_AT, 1418349_AT, 1419309_AT, 1460220_A_AT, 1429524_AT, 1435324_X_AT, 1425048_A_AT	281	40	11375	6.072064057	0.993747794	0.108934053	4.701900976
GOTERM_BP_FAT	GO:0040017~positive regulation of locomotion	6	1.739130435	0.003905379	1418350_AT, 1418930_AT, 1439463_X_AT, 1429525_S_AT, 1418349_AT, 1419309_AT, 1460220_A_AT, 1429524_AT, 1435324_X_AT, 1425048_A_AT	281	43	11375	5.648431681	0.999084911	0.130580714	6.424075693
Annotation Cluster 5	Enrichment Score: 2.298832987619967
Category	Term	Count	%	PValue	Genes	List Total	Pop Hits	Pop Total	Fold Enrichment	Bonferroni	Benjamini	FDR
GOTERM_BP_FAT	GO:0002891~positive regulation of immunoglobulin mediated immune response	4	1.15942029	0.001110314	1422124_A_AT, 1418340_AT, 1423954_AT, 1448620_AT	281	9	11375	17.99130091	0.862803851	0.056748068	1.867394789
GOTERM_BP_FAT	GO:0002714~positive regulation of B cell mediated immunity	4	1.15942029	0.001110314	1422124_A_AT, 1418340_AT, 1423954_AT, 1448620_AT	281	9	11375	17.99130091	0.862803851	0.056748068	1.867394789
GOTERM_BP_FAT	GO:0002712~regulation of B cell mediated immunity	4	1.15942029	0.022745127	1422124_A_AT, 1418340_AT, 1423954_AT, 1448620_AT	281	25	11375	6.476868327	1	0.351459477	32.32146485
GOTERM_BP_FAT	GO:0002889~regulation of immunoglobulin mediated immune response	4	1.15942029	0.022745127	1422124_A_AT, 1418340_AT, 1423954_AT, 1448620_AT	281	25	11375	6.476868327	1	0.351459477	32.32146485
Annotation Cluster 6	Enrichment Score: 2.066699548901639
Category	Term	Count	%	PValue	Genes	List Total	Pop Hits	Pop Total	Fold Enrichment	Bonferroni	Benjamini	FDR
GOTERM_BP_FAT	GO:0006469~negative regulation of protein kinase activity	6	1.739130435	0.008129357	1453851_A_AT, 1422124_A_AT, 1449773_S_AT, 1449519_AT, 1424638_AT, 1426065_A_AT, 1456225_X_AT	281	51	11375	4.762403182	0.999999541	0.206785667	12.93406061
GOTERM_BP_FAT	GO:0033673~negative regulation of kinase activity	6	1.739130435	0.008129357	1453851_A_AT, 1422124_A_AT, 1449773_S_AT, 1449519_AT, 1424638_AT, 1426065_A_AT, 1456225_X_AT	281	51	11375	4.762403182	0.999999541	0.206785667	12.93406061
GOTERM_BP_FAT	GO:0051348~negative regulation of transferase activity	6	1.739130435	0.009545286	1453851_A_AT, 1422124_A_AT, 1449773_S_AT, 1449519_AT, 1424638_AT, 1426065_A_AT, 1456225_X_AT	281	53	11375	4.582689854	0.999999964	0.217283694	15.01916555
Annotation Cluster 7	Enrichment Score: 2.021026075572825
Category	Term	Count	%	PValue	Genes	List Total	Pop Hits	Pop Total	Fold Enrichment	Bonferroni	Benjamini	FDR
GOTERM_BP_FAT	GO:0051605~protein maturation by peptide bond cleavage	7	2.028985507	0.002917322	1418021_AT, 1416625_AT, 1437726_X_AT, 1417063_AT, 1417381_AT, 1449401_AT, 1434366_X_AT, 1423954_AT, 1438248_AT	281	58	11375	4.885568781	0.994613157	0.109599884	4.836536182
GOTERM_BP_FAT	GO:0016485~protein processing	7	2.028985507	0.014662905	1418021_AT, 1416625_AT, 1437726_X_AT, 1417063_AT, 1417381_AT, 1449401_AT, 1434366_X_AT, 1423954_AT, 1438248_AT	281	81	11375	3.49830851	1	0.281178575	22.17017425
GOTERM_BP_FAT	GO:0051604~protein maturation	7	2.028985507	0.020217029	1418021_AT, 1416625_AT, 1437726_X_AT, 1417063_AT, 1417381_AT, 1449401_AT, 1434366_X_AT, 1423954_AT, 1438248_AT	281	87	11375	3.257045854	1	0.330551918	29.28850668
Annotation Cluster 8	Enrichment Score: 2.0116393021604524
Category	Term	Count	%	PValue	Genes	List Total	Pop Hits	Pop Total	Fold Enrichment	Bonferroni	Benjamini	FDR
GOTERM_BP_FAT	GO:0002894~positive regulation of type II hypersensitivity	3	0.869565217	0.005748233	1418340_AT, 1423954_AT, 1448620_AT	281	5	11375	24.28825623	0.999966618	0.168116106	9.318668192
GOTERM_BP_FAT	GO:0001796~regulation of type IIa hypersensitivity	3	0.869565217	0.005748233	1418340_AT, 1423954_AT, 1448620_AT	281	5	11375	24.28825623	0.999966618	0.168116106	9.318668192
GOTERM_BP_FAT	GO:0002892~regulation of type II hypersensitivity	3	0.869565217	0.005748233	1418340_AT, 1423954_AT, 1448620_AT	281	5	11375	24.28825623	0.999966618	0.168116106	9.318668192
GOTERM_BP_FAT	GO:0001798~positive regulation of type IIa hypersensitivity	3	0.869565217	0.005748233	1418340_AT, 1423954_AT, 1448620_AT	281	5	11375	24.28825623	0.999966618	0.168116106	9.318668192
GOTERM_BP_FAT	GO:0002888~positive regulation of myeloid leukocyte mediated immunity	3	0.869565217	0.005748233	1418340_AT, 1423954_AT, 1448620_AT	281	5	11375	24.28825623	0.999966618	0.168116106	9.318668192
GOTERM_BP_FAT	GO:0002866~positive regulation of acute inflammatory response to antigenic stimulus	3	0.869565217	0.008482689	1418340_AT, 1423954_AT, 1448620_AT	281	6	11375	20.24021352	0.999999757	0.206089056	13.45884092
GOTERM_BP_FAT	GO:0002885~positive regulation of hypersensitivity	3	0.869565217	0.008482689	1418340_AT, 1423954_AT, 1448620_AT	281	6	11375	20.24021352	0.999999757	0.206089056	13.45884092
GOTERM_BP_FAT	GO:0002675~positive regulation of acute inflammatory response	3	0.869565217	0.011683799	1418340_AT, 1423954_AT, 1448620_AT	281	7	11375	17.34875445	0.999999999	0.250131926	18.07946595
GOTERM_BP_FAT	GO:0002863~positive regulation of inflammatory response to antigenic stimulus	3	0.869565217	0.015327099	1418340_AT, 1423954_AT, 1448620_AT	281	8	11375	15.18016014	1	0.288906349	23.05560847
GOTERM_BP_FAT	GO:0002864~regulation of acute inflammatory response to antigenic stimulus	3	0.869565217	0.019389038	1418340_AT, 1423954_AT, 1448620_AT	281	9	11375	13.49347568	1	0.322251373	28.26767362
GOTERM_BP_FAT	GO:0002883~regulation of hypersensitivity	3	0.869565217	0.019389038	1418340_AT, 1423954_AT, 1448620_AT	281	9	11375	13.49347568	1	0.322251373	28.26767362
GOTERM_BP_FAT	GO:0002886~regulation of myeloid leukocyte mediated immunity	3	0.869565217	0.023846949	1418340_AT, 1423954_AT, 1448620_AT	281	10	11375	12.14412811	1	0.362072707	33.60463933
Annotation Cluster 9	Enrichment Score: 1.9080907468166213
Category	Term	Count	%	PValue	Genes	List Total	Pop Hits	Pop Total	Fold Enrichment	Bonferroni	Benjamini	FDR
GOTERM_BP_FAT	GO:0042325~regulation of phosphorylation	15	4.347826087	0.01008453	1453851_A_AT, 1456212_X_AT, 1439463_X_AT, 1424470_A_AT, 1420361_AT, 1423062_AT, 1449049_AT, 1435324_X_AT, 1456225_X_AT, 1450914_AT, 1437946_X_AT, 1449773_S_AT, 1422124_A_AT, 1455899_X_AT, 1425519_A_AT, 1449519_AT, 1437012_X_AT, 1424638_AT, 1460220_A_AT, 1426065_A_AT, 1425048_A_AT	281	282	11375	2.153214205	0.999999987	0.225276366	15.80083128
GOTERM_BP_FAT	GO:0051174~regulation of phosphorus metabolic process	15	4.347826087	0.013678424	1453851_A_AT, 1456212_X_AT, 1439463_X_AT, 1424470_A_AT, 1420361_AT, 1423062_AT, 1449049_AT, 1435324_X_AT, 1456225_X_AT, 1450914_AT, 1437946_X_AT, 1449773_S_AT, 1422124_A_AT, 1455899_X_AT, 1425519_A_AT, 1449519_AT, 1437012_X_AT, 1424638_AT, 1460220_A_AT, 1426065_A_AT, 1425048_A_AT	281	293	11375	2.072376811	1	0.273717316	20.84010902
GOTERM_BP_FAT	GO:0019220~regulation of phosphate metabolic process	15	4.347826087	0.013678424	1453851_A_AT, 1456212_X_AT, 1439463_X_AT, 1424470_A_AT, 1420361_AT, 1423062_AT, 1449049_AT, 1435324_X_AT, 1456225_X_AT, 1450914_AT, 1437946_X_AT, 1449773_S_AT, 1422124_A_AT, 1455899_X_AT, 1425519_A_AT, 1449519_AT, 1437012_X_AT, 1424638_AT, 1460220_A_AT, 1426065_A_AT, 1425048_A_AT	281	293	11375	2.072376811	1	0.273717316	20.84010902
Annotation Cluster 10	Enrichment Score: 1.9010645120475527
Category	Term	Count	%	PValue	Genes	List Total	Pop Hits	Pop Total	Fold Enrichment	Bonferroni	Benjamini	FDR
GOTERM_BP_FAT	GO:0002821~positive regulation of adaptive immune response	5	1.449275362	0.004617448	1422124_A_AT, 1418340_AT, 1420361_AT, 1423954_AT, 1448620_AT	281	28	11375	7.228647687	0.999745222	0.144555682	7.55268763
GOTERM_BP_FAT	GO:0002824~positive regulation of adaptive immune response based on somatic recombination of immune receptors built from immunoglobulin superfamily domains	5	1.449275362	0.004617448	1422124_A_AT, 1418340_AT, 1420361_AT, 1423954_AT, 1448620_AT	281	28	11375	7.228647687	0.999745222	0.144555682	7.55268763
GOTERM_BP_FAT	GO:0002819~regulation of adaptive immune response	5	1.449275362	0.034156155	1422124_A_AT, 1418340_AT, 1420361_AT, 1423954_AT, 1448620_AT	281	50	11375	4.048042705	1	0.443569394	44.55054211
GOTERM_BP_FAT	GO:0002822~regulation of adaptive immune response based on somatic recombination of immune receptors built from immunoglobulin superfamily domains	5	1.449275362	0.034156155	1422124_A_AT, 1418340_AT, 1420361_AT, 1423954_AT, 1448620_AT	281	50	11375	4.048042705	1	0.443569394	44.55054211
Annotation Cluster 11	Enrichment Score: 1.8783764433140435
Category	Term	Count	%	PValue	Genes	List Total	Pop Hits	Pop Total	Fold Enrichment	Bonferroni	Benjamini	FDR
GOTERM_BP_FAT	GO:0042981~regulation of apoptosis	23	6.666666667	0.011830724	1417516_AT, 1419666_X_AT, 1417346_AT, 1445452_AT, 1418340_AT, 1422475_A_AT, 1433428_X_AT, 1432466_A_AT, 1419004_S_AT, 1418133_AT, 1424638_AT, 1448620_AT, 1450020_AT, 1418110_A_AT, 1423062_AT, 1418901_AT, 1452318_A_AT, 1422124_A_AT, 1460227_AT, 1425519_A_AT, 1419665_A_AT, 1423396_AT, 1437277_X_AT, 1425927_A_AT, 1460671_AT, 1455900_X_AT	281	531	11375	1.753389495	0.999999999	0.24990865	18.28586782
GOTERM_BP_FAT	GO:0043067~regulation of programmed cell death	23	6.666666667	0.013585659	1417516_AT, 1419666_X_AT, 1417346_AT, 1445452_AT, 1418340_AT, 1422475_A_AT, 1433428_X_AT, 1432466_A_AT, 1419004_S_AT, 1418133_AT, 1424638_AT, 1448620_AT, 1450020_AT, 1418110_A_AT, 1423062_AT, 1418901_AT, 1452318_A_AT, 1422124_A_AT, 1460227_AT, 1425519_A_AT, 1419665_A_AT, 1423396_AT, 1437277_X_AT, 1425927_A_AT, 1460671_AT, 1455900_X_AT	281	538	11375	1.730575877	1	0.275165197	20.71368488
GOTERM_BP_FAT	GO:0010941~regulation of cell death	23	6.666666667	0.014413804	1417516_AT, 1419666_X_AT, 1417346_AT, 1445452_AT, 1418340_AT, 1422475_A_AT, 1433428_X_AT, 1432466_A_AT, 1419004_S_AT, 1418133_AT, 1424638_AT, 1448620_AT, 1450020_AT, 1418110_A_AT, 1423062_AT, 1418901_AT, 1452318_A_AT, 1422124_A_AT, 1460227_AT, 1425519_A_AT, 1419665_A_AT, 1423396_AT, 1437277_X_AT, 1425927_A_AT, 1460671_AT, 1455900_X_AT	281	540	11375	1.724166337	1	0.28006926	21.83563225
Annotation Cluster 12	Enrichment Score: 1.701036893682909
Category	Term	Count	%	PValue	Genes	List Total	Pop Hits	Pop Total	Fold Enrichment	Bonferroni	Benjamini	FDR
GOTERM_BP_FAT	GO:0002708~positive regulation of lymphocyte mediated immunity	5	1.449275362	0.008383562	1422124_A_AT, 1449903_AT, 1418340_AT, 1423954_AT, 1448620_AT	281	33	11375	6.133398037	0.99999971	0.20958968	13.31191569
GOTERM_BP_FAT	GO:0002705~positive regulation of leukocyte mediated immunity	5	1.449275362	0.008383562	1422124_A_AT, 1449903_AT, 1418340_AT, 1423954_AT, 1448620_AT	281	33	11375	6.133398037	0.99999971	0.20958968	13.31191569
GOTERM_BP_FAT	GO:0002699~positive regulation of immune effector process	5	1.449275362	0.013744777	1422124_A_AT, 1449903_AT, 1418340_AT, 1423954_AT, 1448620_AT	281	38	11375	5.32637198	1	0.271857073	20.93042185
GOTERM_BP_FAT	GO:0002706~regulation of lymphocyte mediated immunity	5	1.449275362	0.05136505	1422124_A_AT, 1449903_AT, 1418340_AT, 1423954_AT, 1448620_AT	281	57	11375	3.550914653	1	0.524024637	59.12921871
GOTERM_BP_FAT	GO:0002703~regulation of leukocyte mediated immunity	5	1.449275362	0.062972789	1422124_A_AT, 1449903_AT, 1418340_AT, 1423954_AT, 1448620_AT	281	61	11375	3.318067791	1	0.574769361	66.83459693
Annotation Cluster 13	Enrichment Score: 1.4682347030028378
Category	Term	Count	%	PValue	Genes	List Total	Pop Hits	Pop Total	Fold Enrichment	Bonferroni	Benjamini	FDR
GOTERM_BP_FAT	GO:0043066~negative regulation of apoptosis	12	3.47826087	0.031187807	1460227_AT, 1418133_AT, 1425519_A_AT, 1423396_AT, 1418340_AT, 1419004_S_AT, 1424638_AT, 1450020_AT, 1452318_A_AT, 1418901_AT, 1425927_A_AT, 1460671_AT	281	235	11375	2.067085636	1	0.426163441	41.5868676
GOTERM_BP_FAT	GO:0043069~negative regulation of programmed cell death	12	3.47826087	0.035534935	1460227_AT, 1418133_AT, 1425519_A_AT, 1423396_AT, 1418340_AT, 1419004_S_AT, 1424638_AT, 1450020_AT, 1452318_A_AT, 1418901_AT, 1425927_A_AT, 1460671_AT	281	240	11375	2.024021352	1	0.444627696	45.87848331
GOTERM_BP_FAT	GO:0060548~negative regulation of cell death	12	3.47826087	0.035534935	1460227_AT, 1418133_AT, 1425519_A_AT, 1423396_AT, 1418340_AT, 1419004_S_AT, 1424638_AT, 1450020_AT, 1452318_A_AT, 1418901_AT, 1425927_A_AT, 1460671_AT	281	240	11375	2.024021352	1	0.444627696	45.87848331
Annotation Cluster 14	Enrichment Score: 1.4430969504019886
Category	Term	Count	%	PValue	Genes	List Total	Pop Hits	Pop Total	Fold Enrichment	Bonferroni	Benjamini	FDR
GOTERM_BP_FAT	GO:0030334~regulation of cell migration	7	2.028985507	0.022347762	1418350_AT, 1415906_AT, 1418930_AT, 1439463_X_AT, 1429525_S_AT, 1418349_AT, 1419309_AT, 1460220_A_AT, 1429524_AT, 1435324_X_AT, 1425048_A_AT	281	89	11375	3.183853813	1	0.34942895	31.85299732
GOTERM_BP_FAT	GO:0051270~regulation of cell motion	7	2.028985507	0.043225413	1418350_AT, 1415906_AT, 1418930_AT, 1439463_X_AT, 1429525_S_AT, 1418349_AT, 1419309_AT, 1460220_A_AT, 1429524_AT, 1435324_X_AT, 1425048_A_AT	281	104	11375	2.724644128	1	0.490983569	52.75306049
GOTERM_BP_FAT	GO:0040012~regulation of locomotion	7	2.028985507	0.048499354	1418350_AT, 1415906_AT, 1418930_AT, 1439463_X_AT, 1429525_S_AT, 1418349_AT, 1419309_AT, 1460220_A_AT, 1429524_AT, 1435324_X_AT, 1425048_A_AT	281	107	11375	2.648252237	1	0.514552961	56.98293903
Annotation Cluster 15	Enrichment Score: 1.3619477036238683
Category	Term	Count	%	PValue	Genes	List Total	Pop Hits	Pop Total	Fold Enrichment	Bonferroni	Benjamini	FDR
GOTERM_BP_FAT	GO:0045859~regulation of protein kinase activity	10	2.898550725	0.036339082	1453851_A_AT, 1422124_A_AT, 1449773_S_AT, 1425519_A_AT, 1449519_AT, 1420361_AT, 1424638_AT, 1449049_AT, 1460220_A_AT, 1426065_A_AT, 1456225_X_AT	281	182	11375	2.224199288	1	0.449128859	46.63910058
GOTERM_BP_FAT	GO:0043549~regulation of kinase activity	10	2.898550725	0.043192153	1453851_A_AT, 1422124_A_AT, 1449773_S_AT, 1425519_A_AT, 1449519_AT, 1420361_AT, 1424638_AT, 1449049_AT, 1460220_A_AT, 1426065_A_AT, 1456225_X_AT	281	188	11375	2.153214205	1	0.493666886	52.7251834
GOTERM_BP_FAT	GO:0051338~regulation of transferase activity	10	2.898550725	0.052285117	1453851_A_AT, 1422124_A_AT, 1449773_S_AT, 1425519_A_AT, 1449519_AT, 1420361_AT, 1424638_AT, 1449049_AT, 1460220_A_AT, 1426065_A_AT, 1456225_X_AT	281	195	11375	2.075919336	1	0.527701429	59.79665477
Annotation Cluster 16	Enrichment Score: 1.3048775550533909
Category	Term	Count	%	PValue	Genes	List Total	Pop Hits	Pop Total	Fold Enrichment	Bonferroni	Benjamini	FDR
GOTERM_BP_FAT	GO:0045059~positive thymic T cell selection	3	0.869565217	0.015327099	1422124_A_AT, 1425519_A_AT, 1441058_AT	281	8	11375	15.18016014	1	0.288906349	23.05560847
GOTERM_BP_FAT	GO:0043368~positive T cell selection	3	0.869565217	0.023846949	1422124_A_AT, 1425519_A_AT, 1441058_AT	281	10	11375	12.14412811	1	0.362072707	33.60463933
GOTERM_BP_FAT	GO:0045061~thymic T cell selection	3	0.869565217	0.051341108	1422124_A_AT, 1425519_A_AT, 1441058_AT	281	15	11375	8.096085409	1	0.526651327	59.11171166
GOTERM_BP_FAT	GO:0045058~T cell selection	3	0.869565217	0.085794811	1422124_A_AT, 1425519_A_AT, 1441058_AT	281	20	11375	6.072064057	1	0.656726175	78.17366648
GOTERM_BP_FAT	GO:0033077~T cell differentiation in the thymus	3	0.869565217	0.185691994	1422124_A_AT, 1425519_A_AT, 1441058_AT	281	32	11375	3.795040036	1	0.849414014	96.93631941
Annotation Cluster 17	Enrichment Score: 1.2394752349830478
Category	Term	Count	%	PValue	Genes	List Total	Pop Hits	Pop Total	Fold Enrichment	Bonferroni	Benjamini	FDR
GOTERM_BP_FAT	GO:0042098~T cell proliferation	4	1.15942029	0.027907377	1450678_AT, 1422124_A_AT, 1420361_AT, 1419128_AT	281	27	11375	5.997100303	1	0.403339511	38.13846296
GOTERM_BP_FAT	GO:0046651~lymphocyte proliferation	4	1.15942029	0.070466119	1450678_AT, 1422124_A_AT, 1420361_AT, 1419128_AT	281	39	11375	4.151838671	1	0.596391904	71.05873718
GOTERM_BP_FAT	GO:0070661~leukocyte proliferation	4	1.15942029	0.074851386	1450678_AT, 1422124_A_AT, 1420361_AT, 1419128_AT	281	40	11375	4.048042705	1	0.614338202	73.29027084
GOTERM_BP_FAT	GO:0032943~mononuclear cell proliferation	4	1.15942029	0.074851386	1450678_AT, 1422124_A_AT, 1420361_AT, 1419128_AT	281	40	11375	4.048042705	1	0.614338202	73.29027084
Annotation Cluster 18	Enrichment Score: 1.1760812644781835
Category	Term	Count	%	PValue	Genes	List Total	Pop Hits	Pop Total	Fold Enrichment	Bonferroni	Benjamini	FDR
GOTERM_BP_FAT	GO:0030005~cellular di-, tri-valent inorganic cation homeostasis	8	2.31884058	0.037355397	1460180_AT, 1420361_AT, 1422301_AT, 1432466_A_AT, 1433428_X_AT, 1422302_S_AT, 1428942_AT, 1437874_S_AT, 1418364_A_AT, 1422124_A_AT, 1437277_X_AT, 1422557_S_AT, 1455900_X_AT	281	127	11375	2.54994816	1	0.455439436	47.58601424
GOTERM_BP_FAT	GO:0055066~di-, tri-valent inorganic cation homeostasis	8	2.31884058	0.055935019	1460180_AT, 1420361_AT, 1422301_AT, 1432466_A_AT, 1433428_X_AT, 1422302_S_AT, 1428942_AT, 1437874_S_AT, 1418364_A_AT, 1422124_A_AT, 1437277_X_AT, 1422557_S_AT, 1455900_X_AT	281	139	11375	2.329808751	1	0.549686937	62.34465372
GOTERM_BP_FAT	GO:0030003~cellular cation homeostasis	8	2.31884058	0.067054293	1460180_AT, 1420361_AT, 1422301_AT, 1432466_A_AT, 1433428_X_AT, 1422302_S_AT, 1428942_AT, 1437874_S_AT, 1418364_A_AT, 1422124_A_AT, 1437277_X_AT, 1422557_S_AT, 1455900_X_AT	281	145	11375	2.233402872	1	0.585281773	69.20243456
GOTERM_BP_FAT	GO:0055080~cation homeostasis	8	2.31884058	0.140997434	1460180_AT, 1420361_AT, 1422301_AT, 1432466_A_AT, 1433428_X_AT, 1422302_S_AT, 1428942_AT, 1437874_S_AT, 1418364_A_AT, 1422124_A_AT, 1437277_X_AT, 1422557_S_AT, 1455900_X_AT	281	175	11375	1.850533808	1	0.786477458	92.4141584
Annotation Cluster 19	Enrichment Score: 1.047788421211015
Category	Term	Count	%	PValue	Genes	List Total	Pop Hits	Pop Total	Fold Enrichment	Bonferroni	Benjamini	FDR
GOTERM_BP_FAT	GO:0045860~positive regulation of protein kinase activity	7	2.028985507	0.07578154	1453851_A_AT, 1422124_A_AT, 1449773_S_AT, 1425519_A_AT, 1420361_AT, 1449049_AT, 1460220_A_AT	281	120	11375	2.361358244	1	0.616550787	73.74230001
GOTERM_BP_FAT	GO:0033674~positive regulation of kinase activity	7	2.028985507	0.090802545	1453851_A_AT, 1422124_A_AT, 1449773_S_AT, 1425519_A_AT, 1420361_AT, 1449049_AT, 1460220_A_AT	281	126	11375	2.248912614	1	0.671247918	80.11600664
GOTERM_BP_FAT	GO:0051347~positive regulation of transferase activity	7	2.028985507	0.104465597	1453851_A_AT, 1422124_A_AT, 1449773_S_AT, 1425519_A_AT, 1420361_AT, 1449049_AT, 1460220_A_AT	281	131	11375	2.163076254	1	0.710831079	84.62122689
Annotation Cluster 20	Enrichment Score: 1.0097778312725927
Category	Term	Count	%	PValue	Genes	List Total	Pop Hits	Pop Total	Fold Enrichment	Bonferroni	Benjamini	FDR
GOTERM_BP_FAT	GO:0006909~phagocytosis	6	1.739130435	0.004319164	1416714_AT, 1448452_AT, 1418340_AT, 1420361_AT, 1420699_AT, 1418666_AT, 1448620_AT	281	44	11375	5.520058234	0.999564664	0.140799329	7.081483189
GOTERM_BP_FAT	GO:0010324~membrane invagination	6	1.739130435	0.465193241	1416714_AT, 1448452_AT, 1418340_AT, 1420361_AT, 1420699_AT, 1418666_AT, 1448620_AT	281	181	11375	1.341892609	1	0.985106643	99.99755665
GOTERM_BP_FAT	GO:0006897~endocytosis	6	1.739130435	0.465193241	1416714_AT, 1448452_AT, 1418340_AT, 1420361_AT, 1420699_AT, 1418666_AT, 1448620_AT	281	181	11375	1.341892609	1	0.985106643	99.99755665
Annotation Cluster 21	Enrichment Score: 0.96876498291941
Category	Term	Count	%	PValue	Genes	List Total	Pop Hits	Pop Total	Fold Enrichment	Bonferroni	Benjamini	FDR
GOTERM_BP_FAT	GO:0030097~hemopoiesis	11	3.188405797	0.068819845	1433575_AT, 1453851_A_AT, 1448452_AT, 1419156_AT, 1416714_AT, 1422124_A_AT, 1418133_AT, 1460227_AT, 1425519_A_AT, 1449243_A_AT, 1419155_A_AT, 1441058_AT, 1437270_A_AT, 1416603_AT, 1453118_S_AT, 1458332_X_AT	281	237	11375	1.878838386	1	0.589972367	70.17658713
GOTERM_BP_FAT	GO:0048534~hemopoietic or lymphoid organ development	11	3.188405797	0.120281947	1433575_AT, 1453851_A_AT, 1448452_AT, 1419156_AT, 1416714_AT, 1422124_A_AT, 1418133_AT, 1460227_AT, 1425519_A_AT, 1449243_A_AT, 1419155_A_AT, 1441058_AT, 1437270_A_AT, 1416603_AT, 1453118_S_AT, 1458332_X_AT	281	265	11375	1.680319613	1	0.744344071	88.63397597
GOTERM_BP_FAT	GO:0002520~immune system development	11	3.188405797	0.1498963	1433575_AT, 1453851_A_AT, 1448452_AT, 1419156_AT, 1416714_AT, 1422124_A_AT, 1418133_AT, 1460227_AT, 1425519_A_AT, 1449243_A_AT, 1419155_A_AT, 1441058_AT, 1437270_A_AT, 1416603_AT, 1453118_S_AT, 1458332_X_AT	281	278	11375	1.601743516	1	0.80252729	93.64282627
Annotation Cluster 22	Enrichment Score: 0.9380775867632417
Category	Term	Count	%	PValue	Genes	List Total	Pop Hits	Pop Total	Fold Enrichment	Bonferroni	Benjamini	FDR
GOTERM_BP_FAT	GO:0006873~cellular ion homeostasis	11	3.188405797	0.092193028	1449024_A_AT, 1460180_AT, 1420361_AT, 1422301_AT, 1432466_A_AT, 1433428_X_AT, 1422302_S_AT, 1428942_AT, 1437874_S_AT, 1427682_A_AT, 1418364_A_AT, 1422124_A_AT, 1416066_AT, 1422557_S_AT, 1437277_X_AT, 1455900_X_AT	281	251	11375	1.77404262	1	0.674696803	80.62575097
GOTERM_BP_FAT	GO:0055082~cellular chemical homeostasis	11	3.188405797	0.106214871	1449024_A_AT, 1460180_AT, 1420361_AT, 1422301_AT, 1432466_A_AT, 1433428_X_AT, 1422302_S_AT, 1428942_AT, 1437874_S_AT, 1427682_A_AT, 1418364_A_AT, 1422124_A_AT, 1416066_AT, 1422557_S_AT, 1437277_X_AT, 1455900_X_AT	281	258	11375	1.72590968	1	0.71487837	85.12307658
GOTERM_BP_FAT	GO:0050801~ion homeostasis	11	3.188405797	0.156633205	1449024_A_AT, 1460180_AT, 1420361_AT, 1422301_AT, 1432466_A_AT, 1433428_X_AT, 1422302_S_AT, 1428942_AT, 1437874_S_AT, 1427682_A_AT, 1418364_A_AT, 1422124_A_AT, 1416066_AT, 1422557_S_AT, 1437277_X_AT, 1455900_X_AT	281	281	11375	1.584643052	1	0.814152189	94.44566632
Annotation Cluster 23	Enrichment Score: 0.9230445446045543
Category	Term	Count	%	PValue	Genes	List Total	Pop Hits	Pop Total	Fold Enrichment	Bonferroni	Benjamini	FDR
GOTERM_BP_FAT	GO:0034620~cellular response to unfolded protein	3	0.869565217	0.064408324	1417516_AT, 1417420_AT, 1448698_AT, 1422006_AT, 1417419_AT	281	17	11375	7.143604773	1	0.580583798	67.68628159
GOTERM_BP_FAT	GO:0030968~endoplasmic reticulum unfolded protein response	3	0.869565217	0.064408324	1417516_AT, 1417420_AT, 1448698_AT, 1422006_AT, 1417419_AT	281	17	11375	7.143604773	1	0.580583798	67.68628159
GOTERM_BP_FAT	GO:0006984~ER-nuclear signaling pathway	3	0.869565217	0.125210851	1417516_AT, 1417420_AT, 1448698_AT, 1422006_AT, 1417419_AT	281	25	11375	4.857651246	1	0.753092852	89.66753047
GOTERM_BP_FAT	GO:0034976~response to endoplasmic reticulum stress	3	0.869565217	0.133540517	1417516_AT, 1417420_AT, 1448698_AT, 1422006_AT, 1417419_AT	281	26	11375	4.670818505	1	0.77269339	91.21586456
GOTERM_BP_FAT	GO:0006986~response to unfolded protein	3	0.869565217	0.34965381	1417516_AT, 1417420_AT, 1448698_AT, 1422006_AT, 1417419_AT	281	50	11375	2.428825623	1	0.963178172	99.93248547
Annotation Cluster 24	Enrichment Score: 0.8376062871208294
Category	Term	Count	%	PValue	Genes	List Total	Pop Hits	Pop Total	Fold Enrichment	Bonferroni	Benjamini	FDR
GOTERM_BP_FAT	GO:0045582~positive regulation of T cell differentiation	4	1.15942029	0.043285314	1422124_A_AT, 1425519_A_AT, 1435290_X_AT, 1441058_AT, 1438858_X_AT	281	32	11375	5.060053381	1	0.488547723	52.80322719
GOTERM_BP_FAT	GO:0045580~regulation of T cell differentiation	4	1.15942029	0.10869269	1422124_A_AT, 1425519_A_AT, 1435290_X_AT, 1441058_AT, 1438858_X_AT	281	47	11375	3.445142727	1	0.721371493	85.80761795
GOTERM_BP_FAT	GO:0050870~positive regulation of T cell activation	4	1.15942029	0.208587152	1422124_A_AT, 1425519_A_AT, 1435290_X_AT, 1441058_AT, 1438858_X_AT	281	64	11375	2.53002669	1	0.876483868	98.11165296
GOTERM_BP_FAT	GO:0050863~regulation of T cell activation	4	1.15942029	0.454722439	1422124_A_AT, 1425519_A_AT, 1435290_X_AT, 1441058_AT, 1438858_X_AT	281	101	11375	1.60318523	1	0.983549352	99.99660476
Annotation Cluster 25	Enrichment Score: 0.8312757772690633
Category	Term	Count	%	PValue	Genes	List Total	Pop Hits	Pop Total	Fold Enrichment	Bonferroni	Benjamini	FDR
GOTERM_BP_FAT	GO:0042552~myelination	4	1.15942029	0.058044635	1449024_A_AT, 1460180_AT, 1416066_AT, 1437874_S_AT, 1427682_A_AT	281	36	11375	4.497825227	1	0.55787644	63.74725204
GOTERM_BP_FAT	GO:0008366~axon ensheathment	4	1.15942029	0.06620153	1449024_A_AT, 1460180_AT, 1416066_AT, 1437874_S_AT, 1427682_A_AT	281	38	11375	4.261097584	1	0.583043899	68.72126618
GOTERM_BP_FAT	GO:0007272~ensheathment of neurons	4	1.15942029	0.06620153	1449024_A_AT, 1460180_AT, 1416066_AT, 1437874_S_AT, 1427682_A_AT	281	38	11375	4.261097584	1	0.583043899	68.72126618
GOTERM_BP_FAT	GO:0019228~regulation of action potential in neuron	4	1.15942029	0.088704044	1449024_A_AT, 1460180_AT, 1416066_AT, 1437874_S_AT, 1427682_A_AT	281	43	11375	3.765621121	1	0.667091366	79.32275288
GOTERM_BP_FAT	GO:0001508~regulation of action potential	4	1.15942029	0.135845215	1449024_A_AT, 1460180_AT, 1416066_AT, 1437874_S_AT, 1427682_A_AT	281	52	11375	3.113879004	1	0.776939125	91.60401704
GOTERM_BP_FAT	GO:0042391~regulation of membrane potential	4	1.15942029	0.547156703	1449024_A_AT, 1460180_AT, 1416066_AT, 1437874_S_AT, 1427682_A_AT	281	116	11375	1.395876795	1	0.992048291	99.99985477
GOTERM_BP_FAT	GO:0019226~transmission of nerve impulse	4	1.15942029	0.904631966	1449024_A_AT, 1460180_AT, 1416066_AT, 1437874_S_AT, 1427682_A_AT	281	216	11375	0.749637538	1	0.999987568	100
Annotation Cluster 26	Enrichment Score: 0.7741212583531735
Category	Term	Count	%	PValue	Genes	List Total	Pop Hits	Pop Total	Fold Enrichment	Bonferroni	Benjamini	FDR
GOTERM_BP_FAT	GO:0051047~positive regulation of secretion	5	1.449275362	0.027995195	1417346_AT, 1449903_AT, 1418340_AT, 1423506_A_AT, 1438937_X_AT, 1438936_S_AT	281	47	11375	4.306428409	1	0.401196894	38.23322157
GOTERM_BP_FAT	GO:0051046~regulation of secretion	5	1.449275362	0.325385151	1417346_AT, 1449903_AT, 1418340_AT, 1423506_A_AT, 1438937_X_AT, 1438936_S_AT	281	117	11375	1.72993278	1	0.954966802	99.87428603
GOTERM_BP_FAT	GO:0060341~regulation of cellular localization	5	1.449275362	0.522582666	1417346_AT, 1449903_AT, 1418340_AT, 1423506_A_AT, 1438937_X_AT, 1438936_S_AT	281	153	11375	1.322889773	1	0.990010428	99.99964398
Annotation Cluster 27	Enrichment Score: 0.6722590399627519
Category	Term	Count	%	PValue	Genes	List Total	Pop Hits	Pop Total	Fold Enrichment	Bonferroni	Benjamini	FDR
GOTERM_BP_FAT	GO:0050714~positive regulation of protein secretion	3	0.869565217	0.057744844	1417346_AT, 1449903_AT, 1438937_X_AT, 1438936_S_AT	281	16	11375	7.590080071	1	0.558716355	63.55097523
GOTERM_BP_FAT	GO:0050708~regulation of protein secretion	3	0.869565217	0.150551861	1417346_AT, 1449903_AT, 1438937_X_AT, 1438936_S_AT	281	28	11375	4.337188612	1	0.802260741	93.7255003
GOTERM_BP_FAT	GO:0051222~positive regulation of protein transport	3	0.869565217	0.212731637	1417346_AT, 1449903_AT, 1438937_X_AT, 1438936_S_AT	281	35	11375	3.46975089	1	0.880887309	98.27261463
GOTERM_BP_FAT	GO:0051223~regulation of protein transport	3	0.869565217	0.461764278	1417346_AT, 1449903_AT, 1438937_X_AT, 1438936_S_AT	281	63	11375	1.927639383	1	0.984695262	99.99727677
GOTERM_BP_FAT	GO:0070201~regulation of establishment of protein localization	3	0.869565217	0.509627721	1417346_AT, 1449903_AT, 1438937_X_AT, 1438936_S_AT	281	69	11375	1.760018567	1	0.988914989	99.99943924
Annotation Cluster 28	Enrichment Score: 0.5173897811304695
Category	Term	Count	%	PValue	Genes	List Total	Pop Hits	Pop Total	Fold Enrichment	Bonferroni	Benjamini	FDR
GOTERM_BP_FAT	GO:0006639~acylglycerol metabolic process	3	0.869565217	0.286010749	1415904_AT, 1431056_A_AT, 1460671_AT, 1438937_X_AT, 1438936_S_AT	281	43	11375	2.82421584	1	0.937702111	99.67083872
GOTERM_BP_FAT	GO:0006638~neutral lipid metabolic process	3	0.869565217	0.295175812	1415904_AT, 1431056_A_AT, 1460671_AT, 1438937_X_AT, 1438936_S_AT	281	44	11375	2.760029117	1	0.943247655	99.73563606
GOTERM_BP_FAT	GO:0006662~glycerol ether metabolic process	3	0.869565217	0.304323926	1415904_AT, 1431056_A_AT, 1460671_AT, 1438937_X_AT, 1438936_S_AT	281	45	11375	2.698695136	1	0.947615928	99.78819847
GOTERM_BP_FAT	GO:0018904~organic ether metabolic process	3	0.869565217	0.331620719	1415904_AT, 1431056_A_AT, 1460671_AT, 1438937_X_AT, 1438936_S_AT	281	48	11375	2.53002669	1	0.956966777	99.89261289
Annotation Cluster 29	Enrichment Score: 0.49828997166156297
Category	Term	Count	%	PValue	Genes	List Total	Pop Hits	Pop Total	Fold Enrichment	Bonferroni	Benjamini	FDR
GOTERM_BP_FAT	GO:0006672~ceramide metabolic process	3	0.869565217	0.221830872	1449024_A_AT, 1460180_AT, 1421496_AT, 1437874_S_AT	281	36	11375	3.373368921	1	0.88781037	98.58185686
GOTERM_BP_FAT	GO:0046519~sphingoid metabolic process	3	0.869565217	0.240113908	1449024_A_AT, 1460180_AT, 1421496_AT, 1437874_S_AT	281	38	11375	3.195823188	1	0.903470819	99.05264067
GOTERM_BP_FAT	GO:0006665~sphingolipid metabolic process	3	0.869565217	0.428383539	1449024_A_AT, 1460180_AT, 1421496_AT, 1437874_S_AT	281	59	11375	2.058326799	1	0.979576537	99.99244037
GOTERM_BP_FAT	GO:0006643~membrane lipid metabolic process	3	0.869565217	0.445213205	1449024_A_AT, 1460180_AT, 1421496_AT, 1437874_S_AT	281	61	11375	1.990840674	1	0.982060628	99.99544722
Annotation Cluster 30	Enrichment Score: 0.47875917821521063
Category	Term	Count	%	PValue	Genes	List Total	Pop Hits	Pop Total	Fold Enrichment	Bonferroni	Benjamini	FDR
GOTERM_CC_FAT	GO:0030017~sarcomere	4	1.15942029	0.284750633	1447812_X_AT, 1425964_X_AT, 1422943_A_AT, 1439364_A_AT, 1434369_A_AT, 1416455_A_AT, 1449073_AT	251	78	10486	2.14240474	1	0.927430623	98.62597113
GOTERM_CC_FAT	GO:0044449~contractile fiber part	4	1.15942029	0.324017218	1447812_X_AT, 1425964_X_AT, 1422943_A_AT, 1439364_A_AT, 1434369_A_AT, 1416455_A_AT, 1449073_AT	251	84	10486	1.98937583	1	0.937826416	99.33277149
GOTERM_CC_FAT	GO:0030016~myofibril	4	1.15942029	0.350231185	1447812_X_AT, 1425964_X_AT, 1422943_A_AT, 1439364_A_AT, 1434369_A_AT, 1416455_A_AT, 1449073_AT	251	88	10486	1.898949656	1	0.948476193	99.59772515
GOTERM_CC_FAT	GO:0043292~contractile fiber	4	1.15942029	0.376335933	1447812_X_AT, 1425964_X_AT, 1422943_A_AT, 1439364_A_AT, 1434369_A_AT, 1416455_A_AT, 1449073_AT	251	92	10486	1.816386627	1	0.949061003	99.76193602
Annotation Cluster 31	Enrichment Score: 0.43976333514426025
Category	Term	Count	%	PValue	Genes	List Total	Pop Hits	Pop Total	Fold Enrichment	Bonferroni	Benjamini	FDR
GOTERM_BP_FAT	GO:0030888~regulation of B cell proliferation	3	0.869565217	0.167961886	1422124_A_AT, 1424638_AT, 1418110_A_AT	281	30	11375	4.048042705	1	0.826015299	95.58457068
GOTERM_BP_FAT	GO:0050871~positive regulation of B cell activation	3	0.869565217	0.212731637	1422124_A_AT, 1424638_AT, 1418110_A_AT	281	35	11375	3.46975089	1	0.880887309	98.27261463
GOTERM_BP_FAT	GO:0050864~regulation of B cell activation	3	0.869565217	0.367520097	1422124_A_AT, 1424638_AT, 1418110_A_AT	281	52	11375	2.335409253	1	0.966111859	99.95791591
GOTERM_BP_FAT	GO:0032944~regulation of mononuclear cell proliferation	3	0.869565217	0.554630149	1422124_A_AT, 1424638_AT, 1418110_A_AT	281	75	11375	1.619217082	1	0.992571675	99.9998905
GOTERM_BP_FAT	GO:0050670~regulation of lymphocyte proliferation	3	0.869565217	0.554630149	1422124_A_AT, 1424638_AT, 1418110_A_AT	281	75	11375	1.619217082	1	0.992571675	99.9998905
GOTERM_BP_FAT	GO:0070663~regulation of leukocyte proliferation	3	0.869565217	0.568969683	1422124_A_AT, 1424638_AT, 1418110_A_AT	281	77	11375	1.577159495	1	0.993695317	99.99993716
Annotation Cluster 32	Enrichment Score: 0.42159383808317236
Category	Term	Count	%	PValue	Genes	List Total	Pop Hits	Pop Total	Fold Enrichment	Bonferroni	Benjamini	FDR
GOTERM_CC_FAT	GO:0016023~cytoplasmic membrane-bounded vesicle	13	3.768115942	0.259524169	1460180_AT, 1420361_AT, 1415958_AT, 1449049_AT, 1450355_A_AT, 1437874_S_AT, 1438248_AT, 1430528_AT, 1435386_AT, 1444987_AT, 1415906_AT, 1417081_A_AT, 1448303_AT, 1447803_X_AT, 1448118_A_AT	251	405	10486	1.340986671	1	0.92003041	97.85916984
GOTERM_CC_FAT	GO:0031988~membrane-bounded vesicle	13	3.768115942	0.27531549	1460180_AT, 1420361_AT, 1415958_AT, 1449049_AT, 1450355_A_AT, 1437874_S_AT, 1438248_AT, 1430528_AT, 1435386_AT, 1444987_AT, 1415906_AT, 1417081_A_AT, 1448303_AT, 1447803_X_AT, 1448118_A_AT	251	411	10486	1.321410223	1	0.926513462	98.37516134
GOTERM_CC_FAT	GO:0031410~cytoplasmic vesicle	13	3.768115942	0.52114873	1460180_AT, 1420361_AT, 1415958_AT, 1449049_AT, 1450355_A_AT, 1437874_S_AT, 1438248_AT, 1430528_AT, 1435386_AT, 1444987_AT, 1415906_AT, 1417081_A_AT, 1448303_AT, 1447803_X_AT, 1448118_A_AT	251	497	10486	1.092755738	1	0.981312095	99.99189722
GOTERM_CC_FAT	GO:0031982~vesicle	13	3.768115942	0.552910079	1460180_AT, 1420361_AT, 1415958_AT, 1449049_AT, 1450355_A_AT, 1437874_S_AT, 1438248_AT, 1430528_AT, 1435386_AT, 1444987_AT, 1415906_AT, 1417081_A_AT, 1448303_AT, 1447803_X_AT, 1448118_A_AT	251	507	10486	1.07120237	1	0.985730453	99.99663246
Annotation Cluster 33	Enrichment Score: 0.36066735297964797
Category	Term	Count	%	PValue	Genes	List Total	Pop Hits	Pop Total	Fold Enrichment	Bonferroni	Benjamini	FDR
GOTERM_BP_FAT	GO:0016477~cell migration	8	2.31884058	0.353772154	1418350_AT, 1450678_AT, 1418340_AT, 1418349_AT, 1450020_AT, 1460671_AT, 1448620_AT, 1418571_AT, 1416072_AT	281	233	11375	1.389885907	1	0.964424417	99.93938459
GOTERM_BP_FAT	GO:0048870~cell motility	8	2.31884058	0.483768011	1418350_AT, 1450678_AT, 1418340_AT, 1418349_AT, 1450020_AT, 1460671_AT, 1448620_AT, 1418571_AT, 1416072_AT	281	265	11375	1.222050628	1	0.987046785	99.99865881
GOTERM_BP_FAT	GO:0051674~localization of cell	8	2.31884058	0.483768011	1418350_AT, 1450678_AT, 1418340_AT, 1418349_AT, 1450020_AT, 1460671_AT, 1448620_AT, 1418571_AT, 1416072_AT	281	265	11375	1.222050628	1	0.987046785	99.99865881
Annotation Cluster 34	Enrichment Score: 0.35622983316516266
Category	Term	Count	%	PValue	Genes	List Total	Pop Hits	Pop Total	Fold Enrichment	Bonferroni	Benjamini	FDR
GOTERM_BP_FAT	GO:0050880~regulation of blood vessel size	3	0.869565217	0.304323926	1423396_AT, 1432466_A_AT, 1460671_AT	281	45	11375	2.698695136	1	0.947615928	99.78819847
GOTERM_BP_FAT	GO:0035150~regulation of tube size	3	0.869565217	0.304323926	1423396_AT, 1432466_A_AT, 1460671_AT	281	45	11375	2.698695136	1	0.947615928	99.78819847
GOTERM_BP_FAT	GO:0003018~vascular process in circulatory system	3	0.869565217	0.322550729	1423396_AT, 1432466_A_AT, 1460671_AT	281	47	11375	2.583857046	1	0.954082219	99.8650165
GOTERM_BP_FAT	GO:0003013~circulatory system process	3	0.869565217	0.744372474	1423396_AT, 1432466_A_AT, 1460671_AT	281	107	11375	1.134965244	1	0.999311005	99.99999999
GOTERM_BP_FAT	GO:0008015~blood circulation	3	0.869565217	0.744372474	1423396_AT, 1432466_A_AT, 1460671_AT	281	107	11375	1.134965244	1	0.999311005	99.99999999
Annotation Cluster 35	Enrichment Score: 0.3067847205846988
Category	Term	Count	%	PValue	Genes	List Total	Pop Hits	Pop Total	Fold Enrichment	Bonferroni	Benjamini	FDR
GOTERM_BP_FAT	GO:0051329~interphase of mitotic cell cycle	3	0.869565217	0.340656344	1448229_S_AT, 1416122_AT, 1449519_AT, 1417420_AT, 1455956_X_AT, 1448698_AT, 1417419_AT, 1434745_AT	281	49	11375	2.478393493	1	0.96020041	99.91475861
GOTERM_BP_FAT	GO:0051325~interphase	3	0.869565217	0.358609524	1448229_S_AT, 1416122_AT, 1449519_AT, 1417420_AT, 1455956_X_AT, 1448698_AT, 1417419_AT, 1434745_AT	281	51	11375	2.381201591	1	0.96493502	99.94664034
GOTERM_BP_FAT	GO:0000278~mitotic cell cycle	3	0.869565217	0.983348674	1448229_S_AT, 1416122_AT, 1449519_AT, 1417420_AT, 1455956_X_AT, 1448698_AT, 1417419_AT, 1434745_AT	281	241	11375	0.503905731	1	0.999999989	100
Annotation Cluster 36	Enrichment Score: 0.28403985743265303
Category	Term	Count	%	PValue	Genes	List Total	Pop Hits	Pop Total	Fold Enrichment	Bonferroni	Benjamini	FDR
GOTERM_BP_FAT	GO:0051090~regulation of transcription factor activity	3	0.869565217	0.411290083	1417516_AT, 1450678_AT, 1438157_S_AT	281	57	11375	2.130548792	1	0.976349066	99.9875366
GOTERM_BP_FAT	GO:0051101~regulation of DNA binding	3	0.869565217	0.532497183	1417516_AT, 1450678_AT, 1438157_S_AT	281	72	11375	1.68668446	1	0.990942587	99.99975064
GOTERM_BP_FAT	GO:0051098~regulation of binding	3	0.869565217	0.641822408	1417516_AT, 1450678_AT, 1438157_S_AT	281	88	11375	1.380014558	1	0.99705573	99.99999728
Annotation Cluster 37	Enrichment Score: 0.2721030503347383
Category	Term	Count	%	PValue	Genes	List Total	Pop Hits	Pop Total	Fold Enrichment	Bonferroni	Benjamini	FDR
GOTERM_BP_FAT	GO:0007596~blood coagulation	3	0.869565217	0.501844049	1435386_AT, 1448748_AT, 1416625_AT	281	68	11375	1.785901193	1	0.988504318	99.99926746
GOTERM_BP_FAT	GO:0050817~coagulation	3	0.869565217	0.501844049	1435386_AT, 1448748_AT, 1416625_AT	281	68	11375	1.785901193	1	0.988504318	99.99926746
GOTERM_BP_FAT	GO:0007599~hemostasis	3	0.869565217	0.509627721	1435386_AT, 1448748_AT, 1416625_AT	281	69	11375	1.760018567	1	0.988914989	99.99943924
GOTERM_BP_FAT	GO:0050878~regulation of body fluid levels	3	0.869565217	0.635619479	1435386_AT, 1448748_AT, 1416625_AT	281	87	11375	1.395876795	1	0.996871031	99.99999637
Annotation Cluster 38	Enrichment Score: 0.16488960462005267
Category	Term	Count	%	PValue	Genes	List Total	Pop Hits	Pop Total	Fold Enrichment	Bonferroni	Benjamini	FDR
GOTERM_BP_FAT	GO:0007605~sensory perception of sound	3	0.869565217	0.539957433	1449024_A_AT, 1460180_AT, 1437874_S_AT, 1460671_AT	281	73	11375	1.663579194	1	0.991525389	99.99981021
GOTERM_BP_FAT	GO:0050954~sensory perception of mechanical stimulus	3	0.869565217	0.59664064	1449024_A_AT, 1460180_AT, 1437874_S_AT, 1460671_AT	281	81	11375	1.499275076	1	0.995452919	99.99997962
GOTERM_BP_FAT	GO:0007600~sensory perception	3	0.869565217	0.9937081	1449024_A_AT, 1460180_AT, 1437874_S_AT, 1460671_AT	281	285	11375	0.426109758	1	1	100
Annotation Cluster 39	Enrichment Score: 0.15971346881707066
Category	Term	Count	%	PValue	Genes	List Total	Pop Hits	Pop Total	Fold Enrichment	Bonferroni	Benjamini	FDR
GOTERM_MF_FAT	GO:0005525~GTP binding	8	2.31884058	0.678626965	1451362_AT, 1452679_AT, 1418892_AT, 1448232_X_AT, 1437277_X_AT, 1433428_X_AT, 1424635_AT, 1416431_AT, 1455900_X_AT, 1416128_AT, 1435394_S_AT	262	336	11124	1.010905125	1	0.999881038	99.99998715
GOTERM_MF_FAT	GO:0019001~guanyl nucleotide binding	8	2.31884058	0.699220642	1451362_AT, 1452679_AT, 1418892_AT, 1448232_X_AT, 1437277_X_AT, 1433428_X_AT, 1424635_AT, 1416431_AT, 1455900_X_AT, 1416128_AT, 1435394_S_AT	262	343	11124	0.990274409	1	0.999899264	99.99999491
GOTERM_MF_FAT	GO:0032561~guanyl ribonucleotide binding	8	2.31884058	0.699220642	1451362_AT, 1452679_AT, 1418892_AT, 1448232_X_AT, 1437277_X_AT, 1433428_X_AT, 1424635_AT, 1416431_AT, 1455900_X_AT, 1416128_AT, 1435394_S_AT	262	343	11124	0.990274409	1	0.999899264	99.99999491
Annotation Cluster 40	Enrichment Score: 0.1081221519710003
Category	Term	Count	%	PValue	Genes	List Total	Pop Hits	Pop Total	Fold Enrichment	Bonferroni	Benjamini	FDR
GOTERM_MF_FAT	GO:0004252~serine-type endopeptidase activity	4	1.15942029	0.729116475	1437671_X_AT, 1423693_AT, 1438248_AT, 1448982_AT	262	160	11124	1.061450382	1	0.999935001	99.99999882
GOTERM_MF_FAT	GO:0008236~serine-type peptidase activity	4	1.15942029	0.804670337	1437671_X_AT, 1423693_AT, 1438248_AT, 1448982_AT	262	182	11124	0.933143193	1	0.999986832	99.99999999
GOTERM_MF_FAT	GO:0017171~serine hydrolase activity	4	1.15942029	0.807641526	1437671_X_AT, 1423693_AT, 1438248_AT, 1448982_AT	262	183	11124	0.92804405	1	0.999985684	99.99999999
Annotation Cluster 41	Enrichment Score: 0.0976492480047433
Category	Term	Count	%	PValue	Genes	List Total	Pop Hits	Pop Total	Fold Enrichment	Bonferroni	Benjamini	FDR
GOTERM_BP_FAT	GO:0045664~regulation of neuron differentiation	3	0.869565217	0.704647858	1435394_S_AT, 1460287_AT, 1418571_AT	281	99	11375	1.226679607	1	0.998703693	99.9999999
GOTERM_BP_FAT	GO:0050767~regulation of neurogenesis	3	0.869565217	0.827489041	1435394_S_AT, 1460287_AT, 1418571_AT	281	128	11375	0.948760009	1	0.999849454	100
GOTERM_BP_FAT	GO:0051960~regulation of nervous system development	3	0.869565217	0.873610548	1435394_S_AT, 1460287_AT, 1418571_AT	281	144	11375	0.84334223	1	0.999960225	100
Annotation Cluster 42	Enrichment Score: 0.046770405312181
Category	Term	Count	%	PValue	Genes	List Total	Pop Hits	Pop Total	Fold Enrichment	Bonferroni	Benjamini	FDR
GOTERM_BP_FAT	GO:0006006~glucose metabolic process	3	0.869565217	0.843319633	1449363_AT, 1422612_AT, 1442798_X_AT	281	133	11375	0.913092339	1	0.999902103	100
GOTERM_BP_FAT	GO:0019318~hexose metabolic process	3	0.869565217	0.911795256	1449363_AT, 1422612_AT, 1442798_X_AT	281	162	11375	0.749637538	1	0.999990329	100
GOTERM_BP_FAT	GO:0005996~monosaccharide metabolic process	3	0.869565217	0.941454303	1449363_AT, 1422612_AT, 1442798_X_AT	281	182	11375	0.667259786	1	0.999998112	100
Annotation Cluster 43	Enrichment Score: 0.02525914768072195
Category	Term	Count	%	PValue	Genes	List Total	Pop Hits	Pop Total	Fold Enrichment	Bonferroni	Benjamini	FDR
GOTERM_BP_FAT	GO:0009165~nucleotide biosynthetic process	3	0.869565217	0.921918741	1420635_A_AT, 1454748_AT, 1420038_AT	281	168	11375	0.722864769	1	0.999994407	100
GOTERM_BP_FAT	GO:0034654~nucleobase, nucleoside, nucleotide and nucleic acid biosynthetic process	3	0.869565217	0.929511056	1420635_A_AT, 1454748_AT, 1420038_AT	281	173	11375	0.701972723	1	0.99999632	100
GOTERM_BP_FAT	GO:0034404~nucleobase, nucleoside and nucleotide biosynthetic process	3	0.869565217	0.929511056	1420635_A_AT, 1454748_AT, 1420038_AT	281	173	11375	0.701972723	1	0.99999632	100
GOTERM_BP_FAT	GO:0044271~nitrogen compound biosynthetic process	3	0.869565217	0.994859259	1420635_A_AT, 1454748_AT, 1420038_AT	281	294	11375	0.413065582	1	1	100
Annotation Cluster 44	Enrichment Score: 0.02509552655792627
Category	Term	Count	%	PValue	Genes	List Total	Pop Hits	Pop Total	Fold Enrichment	Bonferroni	Benjamini	FDR
GOTERM_BP_FAT	GO:0006886~intracellular protein transport	5	1.449275362	0.907923909	1425519_A_AT, 1438157_S_AT, 1417081_A_AT, 1420361_AT, 1435406_AT	281	273	11375	0.741399763	1	0.999988835	100
GOTERM_BP_FAT	GO:0034613~cellular protein localization	5	1.449275362	0.936739801	1425519_A_AT, 1438157_S_AT, 1417081_A_AT, 1420361_AT, 1435406_AT	281	296	11375	0.683790997	1	0.999997554	100
GOTERM_BP_FAT	GO:0070727~cellular macromolecule localization	5	1.449275362	0.938813372	1425519_A_AT, 1438157_S_AT, 1417081_A_AT, 1420361_AT, 1435406_AT	281	298	11375	0.679201796	1	0.999997759	100
GOTERM_BP_FAT	GO:0046907~intracellular transport	5	1.449275362	0.99396296	1425519_A_AT, 1438157_S_AT, 1417081_A_AT, 1420361_AT, 1435406_AT	281	426	11375	0.475122383	1	1	100
Annotation Cluster 45	Enrichment Score: 0.009499192594612592
Category	Term	Count	%	PValue	Genes	List Total	Pop Hits	Pop Total	Fold Enrichment	Bonferroni	Benjamini	FDR
GOTERM_BP_FAT	GO:0010558~negative regulation of macromolecule biosynthetic process	6	1.739130435	0.974837403	1439349_AT, 1418133_AT, 1417562_AT, 1418110_A_AT, 1434976_X_AT, 1419185_A_AT, 1438937_X_AT, 1438936_S_AT	281	408	11375	0.595300398	1	0.999999945	100
GOTERM_BP_FAT	GO:0031327~negative regulation of cellular biosynthetic process	6	1.739130435	0.97945593	1439349_AT, 1418133_AT, 1417562_AT, 1418110_A_AT, 1434976_X_AT, 1419185_A_AT, 1438937_X_AT, 1438936_S_AT	281	420	11375	0.578291815	1	0.999999976	100
GOTERM_BP_FAT	GO:0009890~negative regulation of biosynthetic process	6	1.739130435	0.980811023	1439349_AT, 1418133_AT, 1417562_AT, 1418110_A_AT, 1434976_X_AT, 1419185_A_AT, 1438937_X_AT, 1438936_S_AT	281	424	11375	0.572836232	1	0.999999981	100
Annotation Cluster 46	Enrichment Score: 0.005446956534575834
Category	Term	Count	%	PValue	Genes	List Total	Pop Hits	Pop Total	Fold Enrichment	Bonferroni	Benjamini	FDR
GOTERM_MF_FAT	GO:0022838~substrate specific channel activity	4	1.15942029	0.986730494	1436778_AT, 1421374_A_AT, 1424032_AT, 1419309_AT	262	336	11124	0.505452563	1	1	100
GOTERM_MF_FAT	GO:0022803~passive transmembrane transporter activity	4	1.15942029	0.987939365	1436778_AT, 1421374_A_AT, 1424032_AT, 1419309_AT	262	341	11124	0.498041235	1	1	100
GOTERM_MF_FAT	GO:0015267~channel activity	4	1.15942029	0.987939365	1436778_AT, 1421374_A_AT, 1424032_AT, 1419309_AT	262	341	11124	0.498041235	1	1	100
Annotation Cluster 47	Enrichment Score: 6.070887777401346E-4
Category	Term	Count	%	PValue	Genes	List Total	Pop Hits	Pop Total	Fold Enrichment	Bonferroni	Benjamini	FDR
GOTERM_BP_FAT	GO:0019941~modification-dependent protein catabolic process	5	1.449275362	0.998034792	1454750_A_AT, 1455899_X_AT, 1456212_X_AT, 1431591_S_AT, 1418523_AT, 1437165_A_AT, 1448433_A_AT	281	483	11375	0.41905204	1	1	100
GOTERM_BP_FAT	GO:0043632~modification-dependent macromolecule catabolic process	5	1.449275362	0.998034792	1454750_A_AT, 1455899_X_AT, 1456212_X_AT, 1431591_S_AT, 1418523_AT, 1437165_A_AT, 1448433_A_AT	281	483	11375	0.41905204	1	1	100
GOTERM_BP_FAT	GO:0051603~proteolysis involved in cellular protein catabolic process	5	1.449275362	0.998815205	1454750_A_AT, 1455899_X_AT, 1456212_X_AT, 1431591_S_AT, 1418523_AT, 1437165_A_AT, 1448433_A_AT	281	508	11375	0.3984294	1	1	100
GOTERM_BP_FAT	GO:0044257~cellular protein catabolic process	5	1.449275362	0.998885587	1454750_A_AT, 1455899_X_AT, 1456212_X_AT, 1431591_S_AT, 1418523_AT, 1437165_A_AT, 1448433_A_AT	281	511	11375	0.396090284	1	1	100
GOTERM_BP_FAT	GO:0030163~protein catabolic process	5	1.449275362	0.999245732	1454750_A_AT, 1455899_X_AT, 1456212_X_AT, 1431591_S_AT, 1418523_AT, 1437165_A_AT, 1448433_A_AT	281	530	11375	0.381890821	1	1	100
Annotation Cluster 48	Enrichment Score: 8.413827275213638E-7
Category	Term	Count	%	PValue	Genes	List Total	Pop Hits	Pop Total	Fold Enrichment	Bonferroni	Benjamini	FDR
GOTERM_MF_FAT	GO:0030554~adenyl nucleotide binding	14	4.057971014	0.999997696	1442804_AT, 1435290_X_AT, 1429525_S_AT, 1424470_A_AT, 1422006_AT, 1422612_AT, 1456989_AT, 1452318_A_AT, 1419873_S_AT, 1456225_X_AT, 1438858_X_AT, 1437946_X_AT, 1436778_AT, 1419872_AT, 1437012_X_AT, 1425509_AT, 1429524_AT, 1426065_A_AT, 1427058_AT, 1442798_X_AT	262	1475	11124	0.402991331	1	1	100
GOTERM_MF_FAT	GO:0001883~purine nucleoside binding	14	4.057971014	0.999998117	1442804_AT, 1435290_X_AT, 1429525_S_AT, 1424470_A_AT, 1422006_AT, 1422612_AT, 1456989_AT, 1452318_A_AT, 1419873_S_AT, 1456225_X_AT, 1438858_X_AT, 1437946_X_AT, 1436778_AT, 1419872_AT, 1437012_X_AT, 1425509_AT, 1429524_AT, 1426065_A_AT, 1427058_AT, 1442798_X_AT	262	1486	11124	0.400008219	1	1	100
GOTERM_MF_FAT	GO:0001882~nucleoside binding	14	4.057971014	0.999998375	1442804_AT, 1435290_X_AT, 1429525_S_AT, 1424470_A_AT, 1422006_AT, 1422612_AT, 1456989_AT, 1452318_A_AT, 1419873_S_AT, 1456225_X_AT, 1438858_X_AT, 1437946_X_AT, 1436778_AT, 1419872_AT, 1437012_X_AT, 1425509_AT, 1429524_AT, 1426065_A_AT, 1427058_AT, 1442798_X_AT	262	1494	11124	0.397866274	1	1	100
