# Supplementary material for: Lysosomal and phagocytic activity is increased in astrocytes during disease progression in the SOD1 G93A mouse model of amyotrophic lateral sclerosis
Source: Front Cell Neurosci. 2015 Oct 15;9:410. doi: 10.3389/fncel.2015.00410 (PMC4606544; doi:10.3389/fncel.2015.00410)
Supplement: Supplementary file 5 [file DataSheet5.CSV]

120d DOWN GO enrichment
Annotation Cluster 1	Enrichment Score: 9.140660975996084
Category	Term	Count	%	PValue	Genes	List Total	Pop Hits	Pop Total	Fold Enrichment	Bonferroni	Benjamini	FDR
GOTERM_MF_FAT	GO:0005216~ion channel activity	58	4.357625845	2.23E-10	1421096_AT, 1455923_AT, 1440681_AT, 1457587_AT, 1455766_AT, 1434785_AT, 1416956_AT, 1421970_A_AT, 1457412_AT, 1437139_AT, 1455258_AT, 1434008_AT, 1428536_AT, 1428203_AT, 1436912_AT, 1448468_A_AT, 1450121_AT, 1450510_A_AT, 1455785_AT, 1443119_AT, 1425090_S_AT, 1438866_AT, 1423559_AT, 1418399_AT, 1429225_AT, 1435722_AT, 1437230_AT, 1420563_AT, 1455374_AT, 1434146_AT, 1450120_AT, 1439889_AT, 1436428…	888	349	13288	2.486847879	1.97E-07	3.94E-08	3.46E-07
GOTERM_MF_FAT	GO:0022838~substrate specific channel activity	58	4.357625845	7.51E-10	1421096_AT, 1455923_AT, 1440681_AT, 1457587_AT, 1455766_AT, 1434785_AT, 1416956_AT, 1421970_A_AT, 1457412_AT, 1437139_AT, 1455258_AT, 1434008_AT, 1428536_AT, 1428203_AT, 1436912_AT, 1448468_A_AT, 1450121_AT, 1450510_A_AT, 1455785_AT, 1443119_AT, 1425090_S_AT, 1438866_AT, 1423559_AT, 1418399_AT, 1429225_AT, 1435722_AT, 1437230_AT, 1420563_AT, 1455374_AT, 1434146_AT, 1450120_AT, 1439889_AT, 1436428…	888	360	13288	2.410860861	6.65E-07	1.11E-07	1.17E-06
GOTERM_MF_FAT	GO:0022803~passive transmembrane transporter activity	58	4.357625845	1.28E-09	1421096_AT, 1455923_AT, 1440681_AT, 1457587_AT, 1455766_AT, 1434785_AT, 1416956_AT, 1421970_A_AT, 1457412_AT, 1437139_AT, 1455258_AT, 1434008_AT, 1428536_AT, 1428203_AT, 1436912_AT, 1448468_A_AT, 1450121_AT, 1450510_A_AT, 1455785_AT, 1443119_AT, 1425090_S_AT, 1438866_AT, 1423559_AT, 1418399_AT, 1429225_AT, 1435722_AT, 1437230_AT, 1420563_AT, 1455374_AT, 1434146_AT, 1450120_AT, 1439889_AT, 1436428…	888	365	13288	2.37783537	1.13E-06	1.41E-07	1.99E-06
GOTERM_MF_FAT	GO:0015267~channel activity	58	4.357625845	1.28E-09	1421096_AT, 1455923_AT, 1440681_AT, 1457587_AT, 1455766_AT, 1434785_AT, 1416956_AT, 1421970_A_AT, 1457412_AT, 1437139_AT, 1455258_AT, 1434008_AT, 1428536_AT, 1428203_AT, 1436912_AT, 1448468_A_AT, 1450121_AT, 1450510_A_AT, 1455785_AT, 1443119_AT, 1425090_S_AT, 1438866_AT, 1423559_AT, 1418399_AT, 1429225_AT, 1435722_AT, 1437230_AT, 1420563_AT, 1455374_AT, 1434146_AT, 1450120_AT, 1439889_AT, 1436428…	888	365	13288	2.37783537	1.13E-06	1.41E-07	1.99E-06
Annotation Cluster 2	Enrichment Score: 8.092638165531126
Category	Term	Count	%	PValue	Genes	List Total	Pop Hits	Pop Total	Fold Enrichment	Bonferroni	Benjamini	FDR
GOTERM_MF_FAT	GO:0030554~adenyl nucleotide binding	160	12.02103681	4.68E-09	1448342_AT, 1450070_S_AT, 1439843_AT, 1433856_AT, 1455083_AT, 1431028_A_AT, 1434051_S_AT, 1437278_A_AT, 1451666_AT, 1428945_AT, 1436066_AT, 1435656_AT, 1415993_AT, 1418129_AT, 1426640_S_AT, 1427250_AT, 1440071_AT, 1422704_AT, 1419538_AT, 1454956_AT, 1450519_A_AT, 1451893_S_AT, 1440374_AT, 1436560_AT, 1455361_AT, 1428371_AT, 1440132_S_AT, 1435940_AT, 1417723_AT, 1417609_AT, 1431167_AT, 1416799_AT,…	888	1535	13288	1.559761716	4.14E-06	3.76E-07	7.27E-06
GOTERM_MF_FAT	GO:0001883~purine nucleoside binding	160	12.02103681	8.64E-09	1448342_AT, 1450070_S_AT, 1439843_AT, 1433856_AT, 1455083_AT, 1431028_A_AT, 1434051_S_AT, 1437278_A_AT, 1451666_AT, 1428945_AT, 1436066_AT, 1435656_AT, 1415993_AT, 1418129_AT, 1426640_S_AT, 1427250_AT, 1440071_AT, 1422704_AT, 1419538_AT, 1454956_AT, 1450519_A_AT, 1451893_S_AT, 1440374_AT, 1436560_AT, 1455361_AT, 1428371_AT, 1440132_S_AT, 1435940_AT, 1417723_AT, 1417609_AT, 1431167_AT, 1416799_AT,…	888	1548	13288	1.546662942	7.65E-06	6.37E-07	1.34E-05
GOTERM_MF_FAT	GO:0001882~nucleoside binding	160	12.02103681	1.30E-08	1448342_AT, 1450070_S_AT, 1439843_AT, 1433856_AT, 1455083_AT, 1431028_A_AT, 1434051_S_AT, 1437278_A_AT, 1451666_AT, 1428945_AT, 1436066_AT, 1435656_AT, 1415993_AT, 1418129_AT, 1426640_S_AT, 1427250_AT, 1440071_AT, 1422704_AT, 1419538_AT, 1454956_AT, 1450519_A_AT, 1451893_S_AT, 1440374_AT, 1436560_AT, 1455361_AT, 1428371_AT, 1440132_S_AT, 1435940_AT, 1417723_AT, 1417609_AT, 1431167_AT, 1416799_AT,…	888	1558	13288	1.536735709	1.15E-05	8.25E-07	2.03E-05
Annotation Cluster 3	Enrichment Score: 5.806057749314612
Category	Term	Count	%	PValue	Genes	List Total	Pop Hits	Pop Total	Fold Enrichment	Bonferroni	Benjamini	FDR
GOTERM_BP_FAT	GO:0043632~modification-dependent macromolecule catabolic process	66	4.958677686	6.27E-07	1429176_AT, 1448269_A_AT, 1450251_A_AT, 1434108_AT, 1452779_AT, 1428194_AT, 1416208_AT, 1437151_AT, 1427991_S_AT, 1435781_AT, 1424141_AT, 1437278_A_AT, 1426870_AT, 1451558_AT, 1452299_AT, 1435164_S_AT, 1455150_AT, 1455829_AT, 1425542_A_AT, 1417454_AT, 1433834_AT, 1428945_AT, 1423349_AT, 1454994_AT, 1446244_AT, 1426709_A_AT, 1434383_AT, 1435310_AT, 1449459_S_AT, 1426881_AT, 1415929_AT, 1435384_AT,…	930	508	13588	1.898247396	0.001636057	8.62E-05	0.001111377
GOTERM_BP_FAT	GO:0019941~modification-dependent protein catabolic process	66	4.958677686	6.27E-07	1429176_AT, 1448269_A_AT, 1450251_A_AT, 1434108_AT, 1452779_AT, 1428194_AT, 1416208_AT, 1437151_AT, 1427991_S_AT, 1435781_AT, 1424141_AT, 1437278_A_AT, 1426870_AT, 1451558_AT, 1452299_AT, 1435164_S_AT, 1455150_AT, 1455829_AT, 1425542_A_AT, 1417454_AT, 1433834_AT, 1428945_AT, 1423349_AT, 1454994_AT, 1446244_AT, 1426709_A_AT, 1434383_AT, 1435310_AT, 1449459_S_AT, 1426881_AT, 1415929_AT, 1435384_AT,…	930	508	13588	1.898247396	0.001636057	8.62E-05	0.001111377
GOTERM_BP_FAT	GO:0051603~proteolysis involved in cellular protein catabolic process	66	4.958677686	3.54E-06	1429176_AT, 1448269_A_AT, 1450251_A_AT, 1434108_AT, 1452779_AT, 1428194_AT, 1416208_AT, 1437151_AT, 1427991_S_AT, 1435781_AT, 1424141_AT, 1437278_A_AT, 1426870_AT, 1451558_AT, 1452299_AT, 1435164_S_AT, 1455150_AT, 1455829_AT, 1425542_A_AT, 1417454_AT, 1433834_AT, 1428945_AT, 1423349_AT, 1454994_AT, 1446244_AT, 1426709_A_AT, 1434383_AT, 1435310_AT, 1449459_S_AT, 1426881_AT, 1415929_AT, 1435384_AT,…	930	534	13588	1.805823366	0.009198179	2.89E-04	0.00627196
GOTERM_BP_FAT	GO:0044257~cellular protein catabolic process	66	4.958677686	4.29E-06	1429176_AT, 1448269_A_AT, 1450251_A_AT, 1434108_AT, 1452779_AT, 1428194_AT, 1416208_AT, 1437151_AT, 1427991_S_AT, 1435781_AT, 1424141_AT, 1437278_A_AT, 1426870_AT, 1451558_AT, 1452299_AT, 1435164_S_AT, 1455150_AT, 1455829_AT, 1425542_A_AT, 1417454_AT, 1433834_AT, 1428945_AT, 1423349_AT, 1454994_AT, 1446244_AT, 1426709_A_AT, 1434383_AT, 1435310_AT, 1449459_S_AT, 1426881_AT, 1415929_AT, 1435384_AT,…	930	537	13588	1.795734967	0.011148511	3.03E-04	0.007609261
Annotation Cluster 4	Enrichment Score: 4.1534919664452765
Category	Term	Count	%	PValue	Genes	List Total	Pop Hits	Pop Total	Fold Enrichment	Bonferroni	Benjamini	FDR
GOTERM_BP_FAT	GO:0009165~nucleotide biosynthetic process	28	2.103681443	5.03E-05	1415826_AT, 1419811_AT, 1455462_AT, 1427481_A_AT, 1416551_AT, 1434386_AT, 1455083_AT, 1416952_AT, 1423890_X_AT, 1451071_A_AT, 1452363_A_AT, 1419545_A_AT, 1433888_AT, 1448211_AT, 1435920_X_AT, 1439036_A_AT, 1435656_AT, 1415814_AT, 1456487_AT, 1420872_AT, 1450634_AT, 1454843_AT, 1448111_AT, 1434141_AT, 1427250_AT, 1422508_AT, 1434026_AT, 1450484_A_AT, 1419546_AT, 1420403_AT, 1419883_S_AT, 1433965_A…	930	174	13588	2.351155605	0.123223971	0.002680151	0.089218343
GOTERM_BP_FAT	GO:0034404~nucleobase, nucleoside and nucleotide biosynthetic process	28	2.103681443	8.29E-05	1415826_AT, 1419811_AT, 1455462_AT, 1427481_A_AT, 1416551_AT, 1434386_AT, 1455083_AT, 1416952_AT, 1423890_X_AT, 1451071_A_AT, 1452363_A_AT, 1419545_A_AT, 1433888_AT, 1448211_AT, 1435920_X_AT, 1439036_A_AT, 1435656_AT, 1415814_AT, 1456487_AT, 1420872_AT, 1450634_AT, 1454843_AT, 1448111_AT, 1434141_AT, 1427250_AT, 1422508_AT, 1434026_AT, 1450484_A_AT, 1419546_AT, 1420403_AT, 1419883_S_AT, 1433965_A…	930	179	13588	2.285480867	0.194795327	0.004239201	0.146949117
GOTERM_BP_FAT	GO:0034654~nucleobase, nucleoside, nucleotide and nucleic acid biosynthetic process	28	2.103681443	8.29E-05	1415826_AT, 1419811_AT, 1455462_AT, 1427481_A_AT, 1416551_AT, 1434386_AT, 1455083_AT, 1416952_AT, 1423890_X_AT, 1451071_A_AT, 1452363_A_AT, 1419545_A_AT, 1433888_AT, 1448211_AT, 1435920_X_AT, 1439036_A_AT, 1435656_AT, 1415814_AT, 1456487_AT, 1420872_AT, 1450634_AT, 1454843_AT, 1448111_AT, 1434141_AT, 1427250_AT, 1422508_AT, 1434026_AT, 1450484_A_AT, 1419546_AT, 1420403_AT, 1419883_S_AT, 1433965_A…	930	179	13588	2.285480867	0.194795327	0.004239201	0.146949117
Annotation Cluster 5	Enrichment Score: 3.1880720095660973
Category	Term	Count	%	PValue	Genes	List Total	Pop Hits	Pop Total	Fold Enrichment	Bonferroni	Benjamini	FDR
GOTERM_MF_FAT	GO:0016820~hydrolase activity, acting on acid anhydrides, catalyzing transmembrane movement of substances	17	1.277235162	6.49E-04	1415826_AT, 1427481_A_AT, 1416551_AT, 1455083_AT, 1434386_AT, 1416952_AT, 1423890_X_AT, 1417799_AT, 1451071_A_AT, 1452363_A_AT, 1419545_A_AT, 1455765_A_AT, 1433888_AT, 1435920_X_AT, 1439036_A_AT, 1415814_AT, 1450634_AT, 1427250_AT, 1422508_AT, 1434026_AT, 1419546_AT, 1420403_AT, 1419883_S_AT, 1435006_S_AT, 1433965_AT, 1451152_A_AT, 1423653_AT	888	97	13288	2.622550385	0.436806768	0.011889844	1.003946523
GOTERM_MF_FAT	GO:0043492~ATPase activity, coupled to movement of substances	17	1.277235162	6.49E-04	1415826_AT, 1427481_A_AT, 1416551_AT, 1455083_AT, 1434386_AT, 1416952_AT, 1423890_X_AT, 1417799_AT, 1451071_A_AT, 1452363_A_AT, 1419545_A_AT, 1455765_A_AT, 1433888_AT, 1435920_X_AT, 1439036_A_AT, 1415814_AT, 1450634_AT, 1427250_AT, 1422508_AT, 1434026_AT, 1419546_AT, 1420403_AT, 1419883_S_AT, 1435006_S_AT, 1433965_AT, 1451152_A_AT, 1423653_AT	888	97	13288	2.622550385	0.436806768	0.011889844	1.003946523
GOTERM_MF_FAT	GO:0042626~ATPase activity, coupled to transmembrane movement of substances	17	1.277235162	6.49E-04	1415826_AT, 1427481_A_AT, 1416551_AT, 1455083_AT, 1434386_AT, 1416952_AT, 1423890_X_AT, 1417799_AT, 1451071_A_AT, 1452363_A_AT, 1419545_A_AT, 1455765_A_AT, 1433888_AT, 1435920_X_AT, 1439036_A_AT, 1415814_AT, 1450634_AT, 1427250_AT, 1422508_AT, 1434026_AT, 1419546_AT, 1420403_AT, 1419883_S_AT, 1435006_S_AT, 1433965_AT, 1451152_A_AT, 1423653_AT	888	97	13288	2.622550385	0.436806768	0.011889844	1.003946523
Annotation Cluster 6	Enrichment Score: 2.5598746880026755
Category	Term	Count	%	PValue	Genes	List Total	Pop Hits	Pop Total	Fold Enrichment	Bonferroni	Benjamini	FDR
GOTERM_BP_FAT	GO:0046034~ATP metabolic process	16	1.202103681	0.001081626	1415826_AT, 1427481_A_AT, 1425143_A_AT, 1416551_AT, 1455083_AT, 1434386_AT, 1416952_AT, 1423890_X_AT, 1451071_A_AT, 1452363_A_AT, 1419545_A_AT, 1433888_AT, 1448211_AT, 1435920_X_AT, 1439036_A_AT, 1415814_AT, 1450634_AT, 1427250_AT, 1422508_AT, 1434026_AT, 1419546_AT, 1420403_AT, 1419883_S_AT, 1433965_AT, 1451152_A_AT, 1423653_AT	930	90	13588	2.597467145	0.94079425	0.031262	1.900359167
GOTERM_BP_FAT	GO:0009205~purine ribonucleoside triphosphate metabolic process	16	1.202103681	0.003490019	1415826_AT, 1427481_A_AT, 1425143_A_AT, 1416551_AT, 1455083_AT, 1434386_AT, 1416952_AT, 1423890_X_AT, 1451071_A_AT, 1452363_A_AT, 1419545_A_AT, 1433888_AT, 1448211_AT, 1435920_X_AT, 1439036_A_AT, 1415814_AT, 1450634_AT, 1427250_AT, 1422508_AT, 1434026_AT, 1419546_AT, 1420403_AT, 1419883_S_AT, 1433965_AT, 1451152_A_AT, 1423653_AT	930	101	13588	2.314574683	0.999891837	0.083295622	6.010077838
GOTERM_BP_FAT	GO:0009144~purine nucleoside triphosphate metabolic process	16	1.202103681	0.005539504	1415826_AT, 1427481_A_AT, 1425143_A_AT, 1416551_AT, 1455083_AT, 1434386_AT, 1416952_AT, 1423890_X_AT, 1451071_A_AT, 1452363_A_AT, 1419545_A_AT, 1433888_AT, 1448211_AT, 1435920_X_AT, 1439036_A_AT, 1415814_AT, 1450634_AT, 1427250_AT, 1422508_AT, 1434026_AT, 1419546_AT, 1420403_AT, 1419883_S_AT, 1433965_AT, 1451152_A_AT, 1423653_AT	930	106	13588	2.205396632	0.9999995	0.116630806	9.378858653
Annotation Cluster 7	Enrichment Score: 2.4627425198880992
Category	Term	Count	%	PValue	Genes	List Total	Pop Hits	Pop Total	Fold Enrichment	Bonferroni	Benjamini	FDR
GOTERM_BP_FAT	GO:0006754~ATP biosynthetic process	15	1.126972201	0.00123211	1415826_AT, 1427481_A_AT, 1416551_AT, 1434386_AT, 1455083_AT, 1416952_AT, 1423890_X_AT, 1451071_A_AT, 1452363_A_AT, 1419545_A_AT, 1433888_AT, 1448211_AT, 1435920_X_AT, 1439036_A_AT, 1415814_AT, 1450634_AT, 1427250_AT, 1422508_AT, 1434026_AT, 1419546_AT, 1420403_AT, 1419883_S_AT, 1433965_AT, 1451152_A_AT, 1423653_AT	930	82	13588	2.672698662	0.960055113	0.034397256	2.162034097
GOTERM_BP_FAT	GO:0009206~purine ribonucleoside triphosphate biosynthetic process	15	1.126972201	0.004141355	1415826_AT, 1427481_A_AT, 1416551_AT, 1434386_AT, 1455083_AT, 1416952_AT, 1423890_X_AT, 1451071_A_AT, 1452363_A_AT, 1419545_A_AT, 1433888_AT, 1448211_AT, 1435920_X_AT, 1439036_A_AT, 1415814_AT, 1450634_AT, 1427250_AT, 1422508_AT, 1434026_AT, 1419546_AT, 1420403_AT, 1419883_S_AT, 1433965_AT, 1451152_A_AT, 1423653_AT	930	93	13588	2.356573014	0.999980394	0.096343014	7.093294078
GOTERM_BP_FAT	GO:0009201~ribonucleoside triphosphate biosynthetic process	15	1.126972201	0.004141355	1415826_AT, 1427481_A_AT, 1416551_AT, 1434386_AT, 1455083_AT, 1416952_AT, 1423890_X_AT, 1451071_A_AT, 1452363_A_AT, 1419545_A_AT, 1433888_AT, 1448211_AT, 1435920_X_AT, 1439036_A_AT, 1415814_AT, 1450634_AT, 1427250_AT, 1422508_AT, 1434026_AT, 1419546_AT, 1420403_AT, 1419883_S_AT, 1433965_AT, 1451152_A_AT, 1423653_AT	930	93	13588	2.356573014	0.999980394	0.096343014	7.093294078
GOTERM_BP_FAT	GO:0009145~purine nucleoside triphosphate biosynthetic process	15	1.126972201	0.004568357	1415826_AT, 1427481_A_AT, 1416551_AT, 1434386_AT, 1455083_AT, 1416952_AT, 1423890_X_AT, 1451071_A_AT, 1452363_A_AT, 1419545_A_AT, 1433888_AT, 1448211_AT, 1435920_X_AT, 1439036_A_AT, 1415814_AT, 1450634_AT, 1427250_AT, 1422508_AT, 1434026_AT, 1419546_AT, 1420403_AT, 1419883_S_AT, 1433965_AT, 1451152_A_AT, 1423653_AT	930	94	13588	2.331503089	0.999993604	0.10302408	7.797023326
GOTERM_BP_FAT	GO:0009142~nucleoside triphosphate biosynthetic process	15	1.126972201	0.00503029	1415826_AT, 1427481_A_AT, 1416551_AT, 1434386_AT, 1455083_AT, 1416952_AT, 1423890_X_AT, 1451071_A_AT, 1452363_A_AT, 1419545_A_AT, 1433888_AT, 1448211_AT, 1435920_X_AT, 1439036_A_AT, 1415814_AT, 1450634_AT, 1427250_AT, 1422508_AT, 1434026_AT, 1419546_AT, 1420403_AT, 1419883_S_AT, 1433965_AT, 1451152_A_AT, 1423653_AT	930	95	13588	2.306960951	0.999998097	0.109120647	8.552654671
Annotation Cluster 8	Enrichment Score: 1.8782370570720062
Category	Term	Count	%	PValue	Genes	List Total	Pop Hits	Pop Total	Fold Enrichment	Bonferroni	Benjamini	FDR
GOTERM_MF_FAT	GO:0005254~chloride channel activity	11	0.826446281	0.009427141	1428203_AT, 1459850_X_AT, 1437147_AT, 1422504_AT, 1436957_AT, 1455766_AT, 1436889_AT, 1455444_AT, 1435021_AT, 1429685_AT, 1433486_AT, 1437139_AT, 1433602_AT, 1442143_AT	888	64	13288	2.571931306	0.999771184	0.105748234	13.69835258
GOTERM_MF_FAT	GO:0031404~chloride ion binding	11	0.826446281	0.014250957	1428203_AT, 1459850_X_AT, 1437147_AT, 1422504_AT, 1436957_AT, 1455766_AT, 1436889_AT, 1455444_AT, 1435021_AT, 1429685_AT, 1433486_AT, 1437139_AT, 1433602_AT, 1442143_AT	888	68	13288	2.420641229	0.999996957	0.138814221	20.0083755
GOTERM_MF_FAT	GO:0043168~anion binding	11	0.826446281	0.017260953	1428203_AT, 1459850_X_AT, 1437147_AT, 1422504_AT, 1436957_AT, 1455766_AT, 1436889_AT, 1455444_AT, 1435021_AT, 1429685_AT, 1433486_AT, 1437139_AT, 1433602_AT, 1442143_AT	888	70	13288	2.351480051	0.999999797	0.158978807	23.72416506
Annotation Cluster 9	Enrichment Score: 1.7123553534793765
Category	Term	Count	%	PValue	Genes	List Total	Pop Hits	Pop Total	Fold Enrichment	Bonferroni	Benjamini	FDR
GOTERM_CC_FAT	GO:0060053~neurofilament cytoskeleton	5	0.3756574	0.001408889	1422520_AT, 1424847_AT, 1454672_AT, 1422568_AT, 1422530_AT, 1426255_AT	890	8	12504	8.780898876	0.446863688	0.016314094	1.96098901
GOTERM_BP_FAT	GO:0045104~intermediate filament cytoskeleton organization	5	0.3756574	0.059254006	1422520_AT, 1424847_AT, 1454672_AT, 1422568_AT, 1422530_AT, 1426255_AT	930	22	13588	3.320625611	1	0.560626073	66.13953128
GOTERM_BP_FAT	GO:0045103~intermediate filament-based process	5	0.3756574	0.087365366	1422520_AT, 1424847_AT, 1454672_AT, 1422568_AT, 1422530_AT, 1426255_AT	930	25	13588	2.922150538	1	0.668954916	80.22546303
Annotation Cluster 10	Enrichment Score: 1.6554871587689406
Category	Term	Count	%	PValue	Genes	List Total	Pop Hits	Pop Total	Fold Enrichment	Bonferroni	Benjamini	FDR
GOTERM_MF_FAT	GO:0009975~cyclase activity	6	0.450788881	0.01922942	1420872_AT, 1455462_AT, 1419811_AT, 1434141_AT, 1455296_AT, 1456487_AT	888	24	13288	3.740990991	0.999999966	0.173810394	26.06617555
GOTERM_MF_FAT	GO:0016849~phosphorus-oxygen lyase activity	6	0.450788881	0.01922942	1420872_AT, 1455462_AT, 1419811_AT, 1434141_AT, 1455296_AT, 1456487_AT	888	24	13288	3.740990991	0.999999966	0.173810394	26.06617555
GOTERM_BP_FAT	GO:0009190~cyclic nucleotide biosynthetic process	6	0.450788881	0.029215017	1420872_AT, 1455462_AT, 1419811_AT, 1434141_AT, 1455296_AT, 1456487_AT	930	26	13588	3.371712159	1	0.389385781	40.88398939
Annotation Cluster 11	Enrichment Score: 1.314072789597374
Category	Term	Count	%	PValue	Genes	List Total	Pop Hits	Pop Total	Fold Enrichment	Bonferroni	Benjamini	FDR
GOTERM_BP_FAT	GO:0010894~negative regulation of steroid biosynthetic process	3	0.22539444	0.025534112	1451071_A_AT, 1454671_AT, 1435920_X_AT, 1417980_A_AT, 1417981_AT, 1423653_AT	930	4	13588	10.95806452	1	0.353304592	36.78148755
GOTERM_BP_FAT	GO:0045939~negative regulation of steroid metabolic process	3	0.22539444	0.025534112	1451071_A_AT, 1454671_AT, 1435920_X_AT, 1417980_A_AT, 1417981_AT, 1423653_AT	930	4	13588	10.95806452	1	0.353304592	36.78148755
GOTERM_BP_FAT	GO:0051055~negative regulation of lipid biosynthetic process	3	0.22539444	0.058242328	1451071_A_AT, 1454671_AT, 1435920_X_AT, 1417980_A_AT, 1417981_AT, 1423653_AT	930	6	13588	7.305376344	1	0.559842739	65.48811775
GOTERM_BP_FAT	GO:0045833~negative regulation of lipid metabolic process	3	0.22539444	0.145958227	1451071_A_AT, 1454671_AT, 1435920_X_AT, 1417980_A_AT, 1417981_AT, 1423653_AT	930	10	13588	4.383225806	1	0.79256436	93.90187596
Annotation Cluster 12	Enrichment Score: 1.2802358731064174
Category	Term	Count	%	PValue	Genes	List Total	Pop Hits	Pop Total	Fold Enrichment	Bonferroni	Benjamini	FDR
GOTERM_BP_FAT	GO:0006906~vesicle fusion	4	0.30052592	0.009050681	1426269_AT, 1435210_S_AT, 1424274_AT, 1417349_AT	930	7	13588	8.349001536	1	0.169337179	14.88693685
GOTERM_BP_FAT	GO:0048284~organelle fusion	4	0.30052592	0.065825568	1426269_AT, 1435210_S_AT, 1424274_AT, 1417349_AT	930	14	13588	4.174500768	1	0.587227437	70.0967139
GOTERM_BP_FAT	GO:0006944~membrane fusion	4	0.30052592	0.242223638	1426269_AT, 1435210_S_AT, 1424274_AT, 1417349_AT	930	25	13588	2.33772043	1	0.904841944	99.26820624
Annotation Cluster 13	Enrichment Score: 1.2157278401175968
Category	Term	Count	%	PValue	Genes	List Total	Pop Hits	Pop Total	Fold Enrichment	Bonferroni	Benjamini	FDR
GOTERM_BP_FAT	GO:0007190~activation of adenylate cyclase activity	8	0.601051841	0.019897995	1435332_AT, 1455462_AT, 1419811_AT, 1439957_AT, 1429559_AT, 1455296_AT, 1456487_AT, 1452004_AT	930	41	13588	2.850878573	1	0.298625709	29.97568538
GOTERM_BP_FAT	GO:0051349~positive regulation of lyase activity	8	0.601051841	0.022514344	1435332_AT, 1455462_AT, 1419811_AT, 1439957_AT, 1429559_AT, 1455296_AT, 1456487_AT, 1452004_AT	930	42	13588	2.783000512	1	0.323831538	33.21674276
GOTERM_BP_FAT	GO:0045762~positive regulation of adenylate cyclase activity	8	0.601051841	0.022514344	1435332_AT, 1455462_AT, 1419811_AT, 1439957_AT, 1429559_AT, 1455296_AT, 1456487_AT, 1452004_AT	930	42	13588	2.783000512	1	0.323831538	33.21674276
GOTERM_BP_FAT	GO:0031281~positive regulation of cyclase activity	8	0.601051841	0.022514344	1435332_AT, 1455462_AT, 1419811_AT, 1439957_AT, 1429559_AT, 1455296_AT, 1456487_AT, 1452004_AT	930	42	13588	2.783000512	1	0.323831538	33.21674276
GOTERM_BP_FAT	GO:0045761~regulation of adenylate cyclase activity	8	0.601051841	0.113662826	1435332_AT, 1455462_AT, 1419811_AT, 1439957_AT, 1429559_AT, 1455296_AT, 1456487_AT, 1452004_AT	930	60	13588	1.948100358	1	0.738441965	88.22436391
GOTERM_BP_FAT	GO:0031279~regulation of cyclase activity	8	0.601051841	0.12916994	1435332_AT, 1455462_AT, 1419811_AT, 1439957_AT, 1429559_AT, 1455296_AT, 1456487_AT, 1452004_AT	930	62	13588	1.885258411	1	0.766996098	91.38843396
GOTERM_BP_FAT	GO:0051339~regulation of lyase activity	8	0.601051841	0.12916994	1435332_AT, 1455462_AT, 1419811_AT, 1439957_AT, 1429559_AT, 1455296_AT, 1456487_AT, 1452004_AT	930	62	13588	1.885258411	1	0.766996098	91.38843396
GOTERM_BP_FAT	GO:0030817~regulation of cAMP biosynthetic process	8	0.601051841	0.154285494	1435332_AT, 1455462_AT, 1419811_AT, 1439957_AT, 1429559_AT, 1455296_AT, 1456487_AT, 1452004_AT	930	65	13588	1.798246485	1	0.808277256	94.87429467
GOTERM_BP_FAT	GO:0030814~regulation of cAMP metabolic process	8	0.601051841	0.17218517	1435332_AT, 1455462_AT, 1419811_AT, 1439957_AT, 1429559_AT, 1455296_AT, 1456487_AT, 1452004_AT	930	67	13588	1.744567485	1	0.833844533	96.4921469
Annotation Cluster 14	Enrichment Score: 1.2099517001127222
Category	Term	Count	%	PValue	Genes	List Total	Pop Hits	Pop Total	Fold Enrichment	Bonferroni	Benjamini	FDR
GOTERM_BP_FAT	GO:0050806~positive regulation of synaptic transmission	5	0.3756574	0.051144227	1458622_AT, 1429225_AT, 1421970_A_AT, 1434146_AT, 1436428_AT, 1435305_AT, 1434887_AT, 1437560_AT	930	21	13588	3.47875064	1	0.525384375	60.57393456
GOTERM_BP_FAT	GO:0051971~positive regulation of transmission of nerve impulse	5	0.3756574	0.059254006	1458622_AT, 1429225_AT, 1421970_A_AT, 1434146_AT, 1436428_AT, 1435305_AT, 1434887_AT, 1437560_AT	930	22	13588	3.320625611	1	0.560626073	66.13953128
GOTERM_BP_FAT	GO:0031646~positive regulation of neurological system process	5	0.3756574	0.077380328	1458622_AT, 1429225_AT, 1421970_A_AT, 1434146_AT, 1436428_AT, 1435305_AT, 1434887_AT, 1437560_AT	930	24	13588	3.04390681	1	0.639834964	76.01779075
Annotation Cluster 15	Enrichment Score: 1.1432719363252513
Category	Term	Count	%	PValue	Genes	List Total	Pop Hits	Pop Total	Fold Enrichment	Bonferroni	Benjamini	FDR
GOTERM_BP_FAT	GO:0050767~regulation of neurogenesis	16	1.202103681	0.035896148	1459693_X_AT, 1422520_AT, 1448361_AT, 1438782_AT, 1427112_AT, 1450510_A_AT, 1437502_X_AT, 1427113_S_AT, 1448182_A_AT, 1458622_AT, 1415821_AT, 1418057_AT, 1416004_AT, 1455609_AT, 1420817_AT, 1454672_AT, 1439766_X_AT, 1436428_AT, 1435305_AT, 1416484_AT, 1437560_AT, 1455882_X_AT, 1426255_AT	930	132	13588	1.771000326	1	0.43163969	47.69636464
GOTERM_BP_FAT	GO:0051960~regulation of nervous system development	16	1.202103681	0.081168717	1459693_X_AT, 1422520_AT, 1448361_AT, 1438782_AT, 1427112_AT, 1450510_A_AT, 1437502_X_AT, 1427113_S_AT, 1448182_A_AT, 1458622_AT, 1415821_AT, 1418057_AT, 1416004_AT, 1455609_AT, 1420817_AT, 1454672_AT, 1439766_X_AT, 1436428_AT, 1435305_AT, 1416484_AT, 1437560_AT, 1455882_X_AT, 1426255_AT	930	148	13588	1.579540831	1	0.649336767	77.70493943
GOTERM_BP_FAT	GO:0060284~regulation of cell development	16	1.202103681	0.127569737	1459693_X_AT, 1422520_AT, 1448361_AT, 1438782_AT, 1427112_AT, 1450510_A_AT, 1437502_X_AT, 1427113_S_AT, 1448182_A_AT, 1458622_AT, 1415821_AT, 1418057_AT, 1416004_AT, 1455609_AT, 1420817_AT, 1454672_AT, 1439766_X_AT, 1436428_AT, 1435305_AT, 1416484_AT, 1437560_AT, 1455882_X_AT, 1426255_AT	930	159	13588	1.470264421	1	0.763825294	91.10353224
Annotation Cluster 16	Enrichment Score: 1.1083566993849052
Category	Term	Count	%	PValue	Genes	List Total	Pop Hits	Pop Total	Fold Enrichment	Bonferroni	Benjamini	FDR
GOTERM_BP_FAT	GO:0042069~regulation of catecholamine metabolic process	3	0.22539444	0.077918988	1448736_A_AT, 1436428_AT, 1435513_AT	930	7	13588	6.261751152	1	0.638938705	76.26481768
GOTERM_BP_FAT	GO:0042053~regulation of dopamine metabolic process	3	0.22539444	0.077918988	1448736_A_AT, 1436428_AT, 1435513_AT	930	7	13588	6.261751152	1	0.638938705	76.26481768
GOTERM_BP_FAT	GO:0033238~regulation of cellular amine metabolic process	3	0.22539444	0.077918988	1448736_A_AT, 1436428_AT, 1435513_AT	930	7	13588	6.261751152	1	0.638938705	76.26481768
Annotation Cluster 17	Enrichment Score: 0.9822657988998457
Category	Term	Count	%	PValue	Genes	List Total	Pop Hits	Pop Total	Fold Enrichment	Bonferroni	Benjamini	FDR
GOTERM_BP_FAT	GO:0030073~insulin secretion	6	0.450788881	0.033902298	1419754_AT, 1436051_AT, 1450761_S_AT, 1419392_AT, 1455373_AT, 1449429_AT, 1452423_AT, 1417746_AT, 1436470_AT, 1425518_AT	930	27	13588	3.246833931	1	0.420733162	45.74511534
GOTERM_BP_FAT	GO:0030072~peptide hormone secretion	6	0.450788881	0.079250565	1419754_AT, 1436051_AT, 1450761_S_AT, 1419392_AT, 1455373_AT, 1449429_AT, 1452423_AT, 1417746_AT, 1436470_AT, 1425518_AT	930	34	13588	2.578368121	1	0.643668636	76.86520998
GOTERM_BP_FAT	GO:0002790~peptide secretion	6	0.450788881	0.096214061	1419754_AT, 1436051_AT, 1450761_S_AT, 1419392_AT, 1455373_AT, 1449429_AT, 1452423_AT, 1417746_AT, 1436470_AT, 1425518_AT	930	36	13588	2.435125448	1	0.695856942	83.36247854
GOTERM_BP_FAT	GO:0046879~hormone secretion	6	0.450788881	0.145738657	1419754_AT, 1436051_AT, 1450761_S_AT, 1419392_AT, 1455373_AT, 1449429_AT, 1452423_AT, 1417746_AT, 1436470_AT, 1425518_AT	930	41	13588	2.13815893	1	0.793279602	93.8740207
GOTERM_BP_FAT	GO:0009914~hormone transport	6	0.450788881	0.156748943	1419754_AT, 1436051_AT, 1450761_S_AT, 1419392_AT, 1455373_AT, 1449429_AT, 1452423_AT, 1417746_AT, 1436470_AT, 1425518_AT	930	42	13588	2.087250384	1	0.812530723	95.1326444
GOTERM_BP_FAT	GO:0015833~peptide transport	6	0.450788881	0.216349438	1419754_AT, 1436051_AT, 1450761_S_AT, 1419392_AT, 1455373_AT, 1449429_AT, 1452423_AT, 1417746_AT, 1436470_AT, 1425518_AT	930	47	13588	1.865202471	1	0.884512483	98.67290621
Annotation Cluster 18	Enrichment Score: 0.9762763393624678
Category	Term	Count	%	PValue	Genes	List Total	Pop Hits	Pop Total	Fold Enrichment	Bonferroni	Benjamini	FDR
GOTERM_BP_FAT	GO:0006099~tricarboxylic acid cycle	5	0.3756574	0.068003999	1448172_AT, 1422578_AT, 1424828_A_AT, 1432016_A_AT, 1452206_AT	930	23	13588	3.176250584	1	0.595935481	71.3091752
GOTERM_BP_FAT	GO:0046356~acetyl-CoA catabolic process	5	0.3756574	0.077380328	1448172_AT, 1422578_AT, 1424828_A_AT, 1432016_A_AT, 1452206_AT	930	24	13588	3.04390681	1	0.639834964	76.01779075
GOTERM_BP_FAT	GO:0009060~aerobic respiration	5	0.3756574	0.109074828	1448172_AT, 1422578_AT, 1424828_A_AT, 1432016_A_AT, 1452206_AT	930	27	13588	2.705694942	1	0.727553376	87.09561254
GOTERM_BP_FAT	GO:0009109~coenzyme catabolic process	5	0.3756574	0.132932137	1448172_AT, 1422578_AT, 1424828_A_AT, 1432016_A_AT, 1452206_AT	930	29	13588	2.519095291	1	0.77201023	92.0247191
GOTERM_BP_FAT	GO:0051187~cofactor catabolic process	5	0.3756574	0.172226018	1448172_AT, 1422578_AT, 1424828_A_AT, 1432016_A_AT, 1452206_AT	930	32	13588	2.282930108	1	0.832838584	96.4952144
Annotation Cluster 19	Enrichment Score: 0.9322422265765472
Category	Term	Count	%	PValue	Genes	List Total	Pop Hits	Pop Total	Fold Enrichment	Bonferroni	Benjamini	FDR
GOTERM_BP_FAT	GO:0030802~regulation of cyclic nucleotide biosynthetic process	9	0.676183321	0.103892305	1435332_AT, 1455462_AT, 1419811_AT, 1439957_AT, 1434141_AT, 1429559_AT, 1455296_AT, 1456487_AT, 1452004_AT	930	70	13588	1.878525346	1	0.715402003	85.69801817
GOTERM_BP_FAT	GO:0030808~regulation of nucleotide biosynthetic process	9	0.676183321	0.103892305	1435332_AT, 1455462_AT, 1419811_AT, 1439957_AT, 1434141_AT, 1429559_AT, 1455296_AT, 1456487_AT, 1452004_AT	930	70	13588	1.878525346	1	0.715402003	85.69801817
GOTERM_BP_FAT	GO:0030799~regulation of cyclic nucleotide metabolic process	9	0.676183321	0.124346915	1435332_AT, 1455462_AT, 1419811_AT, 1439957_AT, 1434141_AT, 1429559_AT, 1455296_AT, 1456487_AT, 1452004_AT	930	73	13588	1.801325674	1	0.760045328	90.50252739
GOTERM_BP_FAT	GO:0006140~regulation of nucleotide metabolic process	9	0.676183321	0.139068673	1435332_AT, 1455462_AT, 1419811_AT, 1439957_AT, 1434141_AT, 1429559_AT, 1455296_AT, 1456487_AT, 1452004_AT	930	75	13588	1.753290323	1	0.781698161	92.9683115
Annotation Cluster 20	Enrichment Score: 0.927466141917947
Category	Term	Count	%	PValue	Genes	List Total	Pop Hits	Pop Total	Fold Enrichment	Bonferroni	Benjamini	FDR
GOTERM_BP_FAT	GO:0042278~purine nucleoside metabolic process	5	0.3756574	0.077380328	1431086_S_AT, 1448736_A_AT, 1448196_AT, 1431028_A_AT, 1431085_A_AT, 1422665_A_AT, 1433613_AT, 1418715_AT	930	24	13588	3.04390681	1	0.639834964	76.01779075
GOTERM_BP_FAT	GO:0046128~purine ribonucleoside metabolic process	5	0.3756574	0.077380328	1431086_S_AT, 1448736_A_AT, 1448196_AT, 1431028_A_AT, 1431085_A_AT, 1422665_A_AT, 1433613_AT, 1418715_AT	930	24	13588	3.04390681	1	0.639834964	76.01779075
GOTERM_BP_FAT	GO:0009119~ribonucleoside metabolic process	5	0.3756574	0.275638857	1431086_S_AT, 1448736_A_AT, 1448196_AT, 1431028_A_AT, 1431085_A_AT, 1422665_A_AT, 1433613_AT, 1418715_AT	930	39	13588	1.873173422	1	0.927482139	99.67103401
Annotation Cluster 21	Enrichment Score: 0.9198943112387037
Category	Term	Count	%	PValue	Genes	List Total	Pop Hits	Pop Total	Fold Enrichment	Bonferroni	Benjamini	FDR
GOTERM_BP_FAT	GO:0015985~energy coupled proton transport, down electrochemical gradient	6	0.450788881	0.105331004	1450634_AT, 1415826_AT, 1419546_AT, 1419883_S_AT, 1422508_AT, 1419545_A_AT, 1448211_AT, 1416952_AT, 1415814_AT	930	37	13588	2.369311247	1	0.719032747	86.09968565
GOTERM_BP_FAT	GO:0015986~ATP synthesis coupled proton transport	6	0.450788881	0.105331004	1450634_AT, 1415826_AT, 1419546_AT, 1419883_S_AT, 1422508_AT, 1419545_A_AT, 1448211_AT, 1416952_AT, 1415814_AT	930	37	13588	2.369311247	1	0.719032747	86.09968565
GOTERM_BP_FAT	GO:0034220~ion transmembrane transport	6	0.450788881	0.156748943	1450634_AT, 1415826_AT, 1419546_AT, 1419883_S_AT, 1422508_AT, 1419545_A_AT, 1448211_AT, 1416952_AT, 1415814_AT	930	42	13588	2.087250384	1	0.812530723	95.1326444
Annotation Cluster 22	Enrichment Score: 0.8543286879462699
Category	Term	Count	%	PValue	Genes	List Total	Pop Hits	Pop Total	Fold Enrichment	Bonferroni	Benjamini	FDR
GOTERM_BP_FAT	GO:0031114~regulation of microtubule depolymerization	4	0.30052592	0.065825568	1437855_AT, 1455779_AT, 1434194_AT, 1421851_AT, 1450397_AT	930	14	13588	4.174500768	1	0.587227437	70.0967139
GOTERM_BP_FAT	GO:0007026~negative regulation of microtubule depolymerization	4	0.30052592	0.065825568	1437855_AT, 1455779_AT, 1434194_AT, 1421851_AT, 1450397_AT	930	14	13588	4.174500768	1	0.587227437	70.0967139
GOTERM_BP_FAT	GO:0031111~negative regulation of microtubule polymerization or depolymerization	4	0.30052592	0.091605474	1437855_AT, 1455779_AT, 1434194_AT, 1421851_AT, 1450397_AT	930	16	13588	3.652688172	1	0.680401582	81.79248733
GOTERM_BP_FAT	GO:0031110~regulation of microtubule polymerization or depolymerization	4	0.30052592	0.299154434	1437855_AT, 1455779_AT, 1434194_AT, 1421851_AT, 1450397_AT	930	28	13588	2.087250384	1	0.940010209	99.8167495
GOTERM_BP_FAT	GO:0070507~regulation of microtubule cytoskeleton organization	4	0.30052592	0.450557748	1437855_AT, 1455779_AT, 1434194_AT, 1421851_AT, 1450397_AT	930	36	13588	1.623416965	1	0.983161277	99.99755043
Annotation Cluster 23	Enrichment Score: 0.8307810403333153
Category	Term	Count	%	PValue	Genes	List Total	Pop Hits	Pop Total	Fold Enrichment	Bonferroni	Benjamini	FDR
GOTERM_BP_FAT	GO:0050810~regulation of steroid biosynthetic process	4	0.30052592	0.091605474	1451071_A_AT, 1454671_AT, 1435920_X_AT, 1417980_A_AT, 1417981_AT, 1423653_AT, 1424437_S_AT	930	16	13588	3.652688172	1	0.680401582	81.79248733
GOTERM_BP_FAT	GO:0046890~regulation of lipid biosynthetic process	4	0.30052592	0.187442353	1451071_A_AT, 1454671_AT, 1435920_X_AT, 1417980_A_AT, 1417981_AT, 1423653_AT, 1424437_S_AT	930	22	13588	2.656500489	1	0.85377139	97.47762993
GOTERM_BP_FAT	GO:0019218~regulation of steroid metabolic process	4	0.30052592	0.187442353	1451071_A_AT, 1454671_AT, 1435920_X_AT, 1417980_A_AT, 1417981_AT, 1423653_AT, 1424437_S_AT	930	22	13588	2.656500489	1	0.85377139	97.47762993
Annotation Cluster 24	Enrichment Score: 0.7774312820070725
Category	Term	Count	%	PValue	Genes	List Total	Pop Hits	Pop Total	Fold Enrichment	Bonferroni	Benjamini	FDR
GOTERM_BP_FAT	GO:0030324~lung development	12	0.901577761	0.136982159	1423136_AT, 1420909_AT, 1434395_AT, 1427097_AT, 1449314_AT, 1449038_AT, 1455720_AT, 1438718_AT, 1433591_AT, 1452299_AT, 1422589_AT, 1440108_AT, 1434310_AT	930	111	13588	1.579540831	1	0.778873005	92.65997696
GOTERM_BP_FAT	GO:0030323~respiratory tube development	12	0.901577761	0.149427025	1423136_AT, 1420909_AT, 1434395_AT, 1427097_AT, 1449314_AT, 1449038_AT, 1455720_AT, 1438718_AT, 1433591_AT, 1452299_AT, 1422589_AT, 1440108_AT, 1434310_AT	930	113	13588	1.551584356	1	0.799586759	94.32638678
GOTERM_BP_FAT	GO:0060541~respiratory system development	12	0.901577761	0.227307098	1423136_AT, 1420909_AT, 1434395_AT, 1427097_AT, 1449314_AT, 1449038_AT, 1455720_AT, 1438718_AT, 1433591_AT, 1452299_AT, 1422589_AT, 1440108_AT, 1434310_AT	930	124	13588	1.413943809	1	0.894095697	98.96609718
Annotation Cluster 25	Enrichment Score: 0.7639012388916364
Category	Term	Count	%	PValue	Genes	List Total	Pop Hits	Pop Total	Fold Enrichment	Bonferroni	Benjamini	FDR
GOTERM_BP_FAT	GO:0007189~activation of adenylate cyclase activity by G-protein signaling pathway	5	0.3756574	0.172226018	1435332_AT, 1439957_AT, 1429559_AT, 1455296_AT, 1452004_AT	930	32	13588	2.282930108	1	0.832838584	96.4952144
GOTERM_BP_FAT	GO:0010579~positive regulation of adenylate cyclase activity by G-protein signaling pathway	5	0.3756574	0.172226018	1435332_AT, 1439957_AT, 1429559_AT, 1455296_AT, 1452004_AT	930	32	13588	2.282930108	1	0.832838584	96.4952144
GOTERM_BP_FAT	GO:0010578~regulation of adenylate cyclase activity involved in G-protein signaling	5	0.3756574	0.172226018	1435332_AT, 1439957_AT, 1429559_AT, 1455296_AT, 1452004_AT	930	32	13588	2.282930108	1	0.832838584	96.4952144
Annotation Cluster 26	Enrichment Score: 0.7271442417312804
Category	Term	Count	%	PValue	Genes	List Total	Pop Hits	Pop Total	Fold Enrichment	Bonferroni	Benjamini	FDR
GOTERM_BP_FAT	GO:0021692~cerebellar Purkinje cell layer morphogenesis	3	0.22539444	0.122084301	1420403_AT, 1418332_A_AT, 1450510_A_AT, 1433888_AT	930	9	13588	4.870250896	1	0.759007709	90.05791493
GOTERM_BP_FAT	GO:0021694~cerebellar Purkinje cell layer formation	3	0.22539444	0.122084301	1420403_AT, 1418332_A_AT, 1450510_A_AT, 1433888_AT	930	9	13588	4.870250896	1	0.759007709	90.05791493
GOTERM_BP_FAT	GO:0021702~cerebellar Purkinje cell differentiation	3	0.22539444	0.122084301	1420403_AT, 1418332_A_AT, 1450510_A_AT, 1433888_AT	930	9	13588	4.870250896	1	0.759007709	90.05791493
GOTERM_BP_FAT	GO:0021697~cerebellar cortex formation	3	0.22539444	0.247739038	1420403_AT, 1418332_A_AT, 1450510_A_AT, 1433888_AT	930	14	13588	3.130875576	1	0.908450785	99.3571005
GOTERM_BP_FAT	GO:0021533~cell differentiation in hindbrain	3	0.22539444	0.273814449	1420403_AT, 1418332_A_AT, 1450510_A_AT, 1433888_AT	930	15	13588	2.922150538	1	0.926582252	99.65603113
GOTERM_BP_FAT	GO:0021696~cerebellar cortex morphogenesis	3	0.22539444	0.351321132	1420403_AT, 1418332_A_AT, 1450510_A_AT, 1433888_AT	930	18	13588	2.435125448	1	0.962253689	99.9534967
Annotation Cluster 27	Enrichment Score: 0.7004040230961055
Category	Term	Count	%	PValue	Genes	List Total	Pop Hits	Pop Total	Fold Enrichment	Bonferroni	Benjamini	FDR
GOTERM_BP_FAT	GO:0005977~glycogen metabolic process	5	0.3756574	0.186129896	1452046_A_AT, 1431032_AT, 1431033_X_AT, 1433504_AT, 1422743_AT, 1456830_AT	930	33	13588	2.213750407	1	0.852573284	97.40441491
GOTERM_BP_FAT	GO:0006073~cellular glucan metabolic process	5	0.3756574	0.186129896	1452046_A_AT, 1431032_AT, 1431033_X_AT, 1433504_AT, 1422743_AT, 1456830_AT	930	33	13588	2.213750407	1	0.852573284	97.40441491
GOTERM_BP_FAT	GO:0044042~glucan metabolic process	5	0.3756574	0.186129896	1452046_A_AT, 1431032_AT, 1431033_X_AT, 1433504_AT, 1422743_AT, 1456830_AT	930	33	13588	2.213750407	1	0.852573284	97.40441491
GOTERM_BP_FAT	GO:0006112~energy reserve metabolic process	5	0.3756574	0.244869955	1452046_A_AT, 1431032_AT, 1431033_X_AT, 1433504_AT, 1422743_AT, 1456830_AT	930	37	13588	1.974426039	1	0.906908768	99.31221445
Annotation Cluster 28	Enrichment Score: 0.5453833442740263
Category	Term	Count	%	PValue	Genes	List Total	Pop Hits	Pop Total	Fold Enrichment	Bonferroni	Benjamini	FDR
GOTERM_BP_FAT	GO:0002209~behavioral defense response	3	0.22539444	0.247739038	1443119_AT, 1433602_AT, 1415998_AT	930	14	13588	3.130875576	1	0.908450785	99.3571005
GOTERM_BP_FAT	GO:0001662~behavioral fear response	3	0.22539444	0.247739038	1443119_AT, 1433602_AT, 1415998_AT	930	14	13588	3.130875576	1	0.908450785	99.3571005
GOTERM_BP_FAT	GO:0042596~fear response	3	0.22539444	0.376583315	1443119_AT, 1433602_AT, 1415998_AT	930	19	13588	2.306960951	1	0.970295378	99.97700488
Annotation Cluster 29	Enrichment Score: 0.536902728816294
Category	Term	Count	%	PValue	Genes	List Total	Pop Hits	Pop Total	Fold Enrichment	Bonferroni	Benjamini	FDR
GOTERM_BP_FAT	GO:0032483~regulation of Rab protein signal transduction	5	0.3756574	0.275638857	1455015_AT, 1435292_AT, 1417512_AT, 1439634_AT, 1434062_AT	930	39	13588	1.873173422	1	0.927482139	99.67103401
GOTERM_BP_FAT	GO:0032313~regulation of Rab GTPase activity	5	0.3756574	0.275638857	1455015_AT, 1435292_AT, 1417512_AT, 1439634_AT, 1434062_AT	930	39	13588	1.873173422	1	0.927482139	99.67103401
GOTERM_MF_FAT	GO:0005097~Rab GTPase activator activity	5	0.3756574	0.322560314	1455015_AT, 1435292_AT, 1417512_AT, 1439634_AT, 1434062_AT	888	43	13288	1.73999581	1	0.893326812	99.76588491
Annotation Cluster 30	Enrichment Score: 0.5271645049899741
Category	Term	Count	%	PValue	Genes	List Total	Pop Hits	Pop Total	Fold Enrichment	Bonferroni	Benjamini	FDR
GOTERM_BP_FAT	GO:0046463~acylglycerol biosynthetic process	3	0.22539444	0.196004633	1422620_S_AT, 1422619_AT, 1428680_AT, 1454799_AT	930	12	13588	3.652688172	1	0.862688082	97.90952807
GOTERM_BP_FAT	GO:0046460~neutral lipid biosynthetic process	3	0.22539444	0.196004633	1422620_S_AT, 1422619_AT, 1428680_AT, 1454799_AT	930	12	13588	3.652688172	1	0.862688082	97.90952807
GOTERM_BP_FAT	GO:0046504~glycerol ether biosynthetic process	3	0.22539444	0.221751399	1422620_S_AT, 1422619_AT, 1428680_AT, 1454799_AT	930	13	13588	3.371712159	1	0.888918595	98.82607041
GOTERM_BP_FAT	GO:0045017~glycerolipid biosynthetic process	3	0.22539444	0.913993145	1422620_S_AT, 1422619_AT, 1428680_AT, 1454799_AT	930	58	13588	0.755728587	1	0.999981847	100
Annotation Cluster 31	Enrichment Score: 0.46682345702524225
Category	Term	Count	%	PValue	Genes	List Total	Pop Hits	Pop Total	Fold Enrichment	Bonferroni	Benjamini	FDR
GOTERM_MF_FAT	GO:0004012~phospholipid-translocating ATPase activity	3	0.22539444	0.28999096	1433965_AT, 1455083_AT, 1434026_AT	888	16	13288	2.805743243	1	0.870997481	99.5140207
GOTERM_MF_FAT	GO:0015247~aminophospholipid transporter activity	3	0.22539444	0.28999096	1433965_AT, 1455083_AT, 1434026_AT	888	16	13288	2.805743243	1	0.870997481	99.5140207
GOTERM_BP_FAT	GO:0015914~phospholipid transport	3	0.22539444	0.472890631	1433965_AT, 1455083_AT, 1434026_AT	930	23	13588	1.905750351	1	0.986125685	99.99882621
Annotation Cluster 32	Enrichment Score: 0.42792704517587055
Category	Term	Count	%	PValue	Genes	List Total	Pop Hits	Pop Total	Fold Enrichment	Bonferroni	Benjamini	FDR
GOTERM_BP_FAT	GO:0006639~acylglycerol metabolic process	5	0.3756574	0.338671714	1422620_S_AT, 1422619_AT, 1428680_AT, 1454671_AT, 1417980_A_AT, 1417981_AT, 1454799_AT	930	43	13588	1.698924731	1	0.957494149	99.93450883
GOTERM_BP_FAT	GO:0006638~neutral lipid metabolic process	5	0.3756574	0.370456626	1422620_S_AT, 1422619_AT, 1428680_AT, 1454671_AT, 1417980_A_AT, 1417981_AT, 1454799_AT	930	45	13588	1.623416965	1	0.968677267	99.97265142
GOTERM_BP_FAT	GO:0006662~glycerol ether metabolic process	5	0.3756574	0.370456626	1422620_S_AT, 1422619_AT, 1428680_AT, 1454671_AT, 1417980_A_AT, 1417981_AT, 1454799_AT	930	45	13588	1.623416965	1	0.968677267	99.97265142
GOTERM_BP_FAT	GO:0018904~organic ether metabolic process	5	0.3756574	0.41786708	1422620_S_AT, 1422619_AT, 1428680_AT, 1454671_AT, 1417980_A_AT, 1417981_AT, 1454799_AT	930	48	13588	1.521953405	1	0.977607539	99.99317523
Annotation Cluster 33	Enrichment Score: 0.3924259087629147
Category	Term	Count	%	PValue	Genes	List Total	Pop Hits	Pop Total	Fold Enrichment	Bonferroni	Benjamini	FDR
GOTERM_CC_FAT	GO:0030017~sarcomere	8	0.601051841	0.341538624	1426457_AT, 1426401_AT, 1421096_AT, 1427476_A_AT, 1427888_A_AT, 1450123_AT, 1452143_AT, 1427889_AT, 1434264_AT, 1452056_S_AT	890	80	12504	1.40494382	1	0.743452117	99.71758772
GOTERM_CC_FAT	GO:0044449~contractile fiber part	8	0.601051841	0.412702228	1426457_AT, 1426401_AT, 1421096_AT, 1427476_A_AT, 1427888_A_AT, 1450123_AT, 1452143_AT, 1427889_AT, 1434264_AT, 1452056_S_AT	890	86	12504	1.306924484	1	0.797430032	99.94335801
GOTERM_CC_FAT	GO:0030016~myofibril	8	0.601051841	0.471678016	1426457_AT, 1426401_AT, 1421096_AT, 1427476_A_AT, 1427888_A_AT, 1450123_AT, 1452143_AT, 1427889_AT, 1434264_AT, 1452056_S_AT	890	91	12504	1.235115446	1	0.83445768	99.98719027
Annotation Cluster 34	Enrichment Score: 0.3659860271431555
Category	Term	Count	%	PValue	Genes	List Total	Pop Hits	Pop Total	Fold Enrichment	Bonferroni	Benjamini	FDR
GOTERM_BP_FAT	GO:0070085~glycosylation	8	0.601051841	0.430540462	1417672_AT, 1440029_AT, 1455695_AT, 1418736_AT, 1449198_A_AT, 1460631_AT, 1441396_AT, 1455234_AT, 1435308_AT	930	91	13588	1.284461775	1	0.979571546	99.99538032
GOTERM_BP_FAT	GO:0043413~biopolymer glycosylation	8	0.601051841	0.430540462	1417672_AT, 1440029_AT, 1455695_AT, 1418736_AT, 1449198_A_AT, 1460631_AT, 1441396_AT, 1455234_AT, 1435308_AT	930	91	13588	1.284461775	1	0.979571546	99.99538032
GOTERM_BP_FAT	GO:0006486~protein amino acid glycosylation	8	0.601051841	0.430540462	1417672_AT, 1440029_AT, 1455695_AT, 1418736_AT, 1449198_A_AT, 1460631_AT, 1441396_AT, 1455234_AT, 1435308_AT	930	91	13588	1.284461775	1	0.979571546	99.99538032
Annotation Cluster 35	Enrichment Score: 0.36137122463871985
Category	Term	Count	%	PValue	Genes	List Total	Pop Hits	Pop Total	Fold Enrichment	Bonferroni	Benjamini	FDR
GOTERM_BP_FAT	GO:0006779~porphyrin biosynthetic process	3	0.22539444	0.351321132	1418698_A_AT, 1419421_AT, 1433527_AT, 1449181_AT	930	18	13588	2.435125448	1	0.962253689	99.9534967
GOTERM_BP_FAT	GO:0033014~tetrapyrrole biosynthetic process	3	0.22539444	0.351321132	1418698_A_AT, 1419421_AT, 1433527_AT, 1449181_AT	930	18	13588	2.435125448	1	0.962253689	99.9534967
GOTERM_BP_FAT	GO:0006778~porphyrin metabolic process	3	0.22539444	0.538955958	1418698_A_AT, 1419421_AT, 1433527_AT, 1449181_AT	930	26	13588	1.685856079	1	0.992351032	99.99989073
GOTERM_BP_FAT	GO:0033013~tetrapyrrole metabolic process	3	0.22539444	0.538955958	1418698_A_AT, 1419421_AT, 1433527_AT, 1449181_AT	930	26	13588	1.685856079	1	0.992351032	99.99989073
Annotation Cluster 36	Enrichment Score: 0.3437927604986331
Category	Term	Count	%	PValue	Genes	List Total	Pop Hits	Pop Total	Fold Enrichment	Bonferroni	Benjamini	FDR
GOTERM_BP_FAT	GO:0006334~nucleosome assembly	7	0.525920361	0.382281938	1417411_AT, 1418500_AT, 1418046_AT, 1455807_AT, 1424029_AT, 1415908_AT, 1447788_S_AT	930	73	13588	1.40103108	1	0.971401732	99.98045973
GOTERM_BP_FAT	GO:0031497~chromatin assembly	7	0.525920361	0.407196312	1417411_AT, 1418500_AT, 1418046_AT, 1455807_AT, 1424029_AT, 1415908_AT, 1447788_S_AT	930	75	13588	1.363670251	1	0.976047372	99.99058224
GOTERM_BP_FAT	GO:0065004~protein-DNA complex assembly	7	0.525920361	0.419626754	1417411_AT, 1418500_AT, 1418046_AT, 1455807_AT, 1424029_AT, 1415908_AT, 1447788_S_AT	930	76	13588	1.345727221	1	0.977626059	99.99353187
GOTERM_BP_FAT	GO:0034728~nucleosome organization	7	0.525920361	0.419626754	1417411_AT, 1418500_AT, 1418046_AT, 1455807_AT, 1424029_AT, 1415908_AT, 1447788_S_AT	930	76	13588	1.345727221	1	0.977626059	99.99353187
GOTERM_BP_FAT	GO:0006323~DNA packaging	7	0.525920361	0.696822626	1417411_AT, 1418500_AT, 1418046_AT, 1455807_AT, 1424029_AT, 1415908_AT, 1447788_S_AT	930	101	13588	1.012626424	1	0.998587859	99.99999994
Annotation Cluster 37	Enrichment Score: 0.34027391901770565
Category	Term	Count	%	PValue	Genes	List Total	Pop Hits	Pop Total	Fold Enrichment	Bonferroni	Benjamini	FDR
GOTERM_BP_FAT	GO:0046825~regulation of protein export from nucleus	3	0.22539444	0.077918988	1434439_AT, 1450519_A_AT, 1433737_AT	930	7	13588	6.261751152	1	0.638938705	76.26481768
GOTERM_BP_FAT	GO:0033157~regulation of intracellular protein transport	3	0.22539444	0.617751602	1434439_AT, 1450519_A_AT, 1433737_AT	930	30	13588	1.461075269	1	0.996769046	99.99999606
GOTERM_BP_FAT	GO:0051223~regulation of protein transport	3	0.22539444	0.942593393	1434439_AT, 1450519_A_AT, 1433737_AT	930	65	13588	0.674342432	1	0.999995703	100
GOTERM_BP_FAT	GO:0070201~regulation of establishment of protein localization	3	0.22539444	0.959671841	1434439_AT, 1450519_A_AT, 1433737_AT	930	71	13588	0.617355747	1	0.999998635	100
Annotation Cluster 38	Enrichment Score: 0.32909886523117843
Category	Term	Count	%	PValue	Genes	List Total	Pop Hits	Pop Total	Fold Enrichment	Bonferroni	Benjamini	FDR
GOTERM_BP_FAT	GO:0000375~RNA splicing, via transesterification reactions	4	0.30052592	0.468706671	1448584_AT, 1416904_AT, 1451727_AT, 1426938_AT	930	37	13588	1.579540831	1	0.985843293	99.99864959
GOTERM_BP_FAT	GO:0000377~RNA splicing, via transesterification reactions with bulged adenosine as nucleophile	4	0.30052592	0.468706671	1448584_AT, 1416904_AT, 1451727_AT, 1426938_AT	930	37	13588	1.579540831	1	0.985843293	99.99864959
GOTERM_BP_FAT	GO:0000398~nuclear mRNA splicing, via spliceosome	4	0.30052592	0.468706671	1448584_AT, 1416904_AT, 1451727_AT, 1426938_AT	930	37	13588	1.579540831	1	0.985843293	99.99864959
Annotation Cluster 39	Enrichment Score: 0.31500257138352805
Category	Term	Count	%	PValue	Genes	List Total	Pop Hits	Pop Total	Fold Enrichment	Bonferroni	Benjamini	FDR
GOTERM_BP_FAT	GO:0051693~actin filament capping	3	0.22539444	0.376583315	1460223_A_AT, 1427888_A_AT, 1452143_AT, 1427889_AT	930	19	13588	2.306960951	1	0.970295378	99.97700488
GOTERM_BP_FAT	GO:0030835~negative regulation of actin filament depolymerization	3	0.22539444	0.425791971	1460223_A_AT, 1427888_A_AT, 1452143_AT, 1427889_AT	930	21	13588	2.087250384	1	0.978801736	99.99464759
GOTERM_BP_FAT	GO:0030834~regulation of actin filament depolymerization	3	0.22539444	0.49554972	1460223_A_AT, 1427888_A_AT, 1452143_AT, 1427889_AT	930	24	13588	1.826344086	1	0.988914903	99.99946138
GOTERM_BP_FAT	GO:0030837~negative regulation of actin filament polymerization	3	0.22539444	0.517578075	1460223_A_AT, 1427888_A_AT, 1452143_AT, 1427889_AT	930	25	13588	1.753290323	1	0.990809723	99.99975594
GOTERM_BP_FAT	GO:0031333~negative regulation of protein complex assembly	3	0.22539444	0.559669269	1460223_A_AT, 1427888_A_AT, 1452143_AT, 1427889_AT	930	27	13588	1.623416965	1	0.993983314	99.99995163
GOTERM_BP_FAT	GO:0032272~negative regulation of protein polymerization	3	0.22539444	0.559669269	1460223_A_AT, 1427888_A_AT, 1452143_AT, 1427889_AT	930	27	13588	1.623416965	1	0.993983314	99.99995163
Annotation Cluster 40	Enrichment Score: 0.30576384598989675
Category	Term	Count	%	PValue	Genes	List Total	Pop Hits	Pop Total	Fold Enrichment	Bonferroni	Benjamini	FDR
GOTERM_BP_FAT	GO:0043066~negative regulation of apoptosis	18	1.352366642	0.469171431	1437533_AT, 1418129_AT, 1436070_AT, 1450708_AT, 1420909_AT, 1450510_A_AT, 1439050_AT, 1440856_AT, 1434439_AT, 1451895_A_AT, 1436179_A_AT, 1448850_A_AT, 1416004_AT, 1454672_AT, 1436579_S_AT, 1422470_AT, 1417193_AT, 1454976_AT, 1426255_AT, 1420174_S_AT, 1415725_AT, 1436499_AT	930	239	13588	1.100391416	1	0.985771356	99.99867038
GOTERM_BP_FAT	GO:0043069~negative regulation of programmed cell death	18	1.352366642	0.504319297	1437533_AT, 1418129_AT, 1436070_AT, 1450708_AT, 1420909_AT, 1450510_A_AT, 1439050_AT, 1440856_AT, 1434439_AT, 1451895_A_AT, 1436179_A_AT, 1448850_A_AT, 1416004_AT, 1454672_AT, 1436579_S_AT, 1422470_AT, 1417193_AT, 1454976_AT, 1426255_AT, 1420174_S_AT, 1415725_AT, 1436499_AT	930	244	13588	1.077842411	1	0.989891637	99.99960532
GOTERM_BP_FAT	GO:0060548~negative regulation of cell death	18	1.352366642	0.51129473	1437533_AT, 1418129_AT, 1436070_AT, 1450708_AT, 1420909_AT, 1450510_A_AT, 1439050_AT, 1440856_AT, 1434439_AT, 1451895_A_AT, 1436179_A_AT, 1448850_A_AT, 1416004_AT, 1454672_AT, 1436579_S_AT, 1422470_AT, 1417193_AT, 1454976_AT, 1426255_AT, 1420174_S_AT, 1415725_AT, 1436499_AT	930	245	13588	1.073443055	1	0.990237046	99.99969301
Annotation Cluster 41	Enrichment Score: 0.3003196494555393
Category	Term	Count	%	PValue	Genes	List Total	Pop Hits	Pop Total	Fold Enrichment	Bonferroni	Benjamini	FDR
GOTERM_BP_FAT	GO:0042462~eye photoreceptor cell development	3	0.22539444	0.425791971	1458622_AT, 1449734_S_AT, 1420909_AT, 1435305_AT, 1437560_AT	930	21	13588	2.087250384	1	0.978801736	99.99464759
GOTERM_BP_FAT	GO:0001754~eye photoreceptor cell differentiation	3	0.22539444	0.472890631	1458622_AT, 1449734_S_AT, 1420909_AT, 1435305_AT, 1437560_AT	930	23	13588	1.905750351	1	0.986125685	99.99882621
GOTERM_BP_FAT	GO:0042461~photoreceptor cell development	3	0.22539444	0.538955958	1458622_AT, 1449734_S_AT, 1420909_AT, 1435305_AT, 1437560_AT	930	26	13588	1.685856079	1	0.992351032	99.99989073
GOTERM_BP_FAT	GO:0046530~photoreceptor cell differentiation	3	0.22539444	0.579708872	1458622_AT, 1449734_S_AT, 1420909_AT, 1435305_AT, 1437560_AT	930	28	13588	1.565437788	1	0.9950817	99.99997882
Annotation Cluster 42	Enrichment Score: 0.29423168499615693
Category	Term	Count	%	PValue	Genes	List Total	Pop Hits	Pop Total	Fold Enrichment	Bonferroni	Benjamini	FDR
GOTERM_BP_FAT	GO:0051250~negative regulation of lymphocyte activation	5	0.3756574	0.479633849	1448182_A_AT, 1424821_AT, 1437502_X_AT, 1434933_AT, 1419538_AT, 1423349_AT	930	52	13588	1.404880066	1	0.987126642	99.99906577
GOTERM_BP_FAT	GO:0050866~negative regulation of cell activation	5	0.3756574	0.494688714	1448182_A_AT, 1424821_AT, 1437502_X_AT, 1434933_AT, 1419538_AT, 1423349_AT	930	53	13588	1.378372895	1	0.98891624	99.99944485
GOTERM_BP_FAT	GO:0002695~negative regulation of leukocyte activation	5	0.3756574	0.494688714	1448182_A_AT, 1424821_AT, 1437502_X_AT, 1434933_AT, 1419538_AT, 1423349_AT	930	53	13588	1.378372895	1	0.98891624	99.99944485
GOTERM_BP_FAT	GO:0045619~regulation of lymphocyte differentiation	5	0.3756574	0.566890829	1448182_A_AT, 1424821_AT, 1437502_X_AT, 1434933_AT, 1419538_AT, 1423349_AT	930	58	13588	1.259547646	1	0.994436475	99.99996392
Annotation Cluster 43	Enrichment Score: 0.2716561300171793
Category	Term	Count	%	PValue	Genes	List Total	Pop Hits	Pop Total	Fold Enrichment	Bonferroni	Benjamini	FDR
GOTERM_CC_FAT	GO:0070160~occluding junction	7	0.525920361	0.457178688	1418984_AT, 1455179_AT, 1452309_AT, 1440071_AT, 1451893_S_AT, 1418983_AT, 1435461_AT, 1427246_AT, 1433782_AT, 1435805_AT	890	76	12504	1.294027203	1	0.825467291	99.98126264
GOTERM_CC_FAT	GO:0005923~tight junction	7	0.525920361	0.457178688	1418984_AT, 1455179_AT, 1452309_AT, 1440071_AT, 1451893_S_AT, 1418983_AT, 1435461_AT, 1427246_AT, 1433782_AT, 1435805_AT	890	76	12504	1.294027203	1	0.825467291	99.98126264
GOTERM_CC_FAT	GO:0043296~apical junction complex	7	0.525920361	0.732587756	1418984_AT, 1455179_AT, 1452309_AT, 1440071_AT, 1451893_S_AT, 1418983_AT, 1435461_AT, 1427246_AT, 1433782_AT, 1435805_AT	890	101	12504	0.97372344	1	0.962292576	99.9999991
Annotation Cluster 44	Enrichment Score: 0.2677969270709925
Category	Term	Count	%	PValue	Genes	List Total	Pop Hits	Pop Total	Fold Enrichment	Bonferroni	Benjamini	FDR
GOTERM_BP_FAT	GO:0007340~acrosome reaction	3	0.22539444	0.196004633	1441969_AT, 1459850_X_AT, 1437139_AT, 1422504_AT	930	12	13588	3.652688172	1	0.862688082	97.90952807
GOTERM_BP_FAT	GO:0007338~single fertilization	3	0.22539444	0.832106662	1441969_AT, 1459850_X_AT, 1437139_AT, 1422504_AT	930	46	13588	0.952875175	1	0.999812859	100
GOTERM_BP_FAT	GO:0009566~fertilization	3	0.22539444	0.964192798	1441969_AT, 1459850_X_AT, 1437139_AT, 1422504_AT	930	73	13588	0.600441891	1	0.999999134	100
Annotation Cluster 45	Enrichment Score: 0.25811106519433497
Category	Term	Count	%	PValue	Genes	List Total	Pop Hits	Pop Total	Fold Enrichment	Bonferroni	Benjamini	FDR
GOTERM_BP_FAT	GO:0035108~limb morphogenesis	9	0.676183321	0.532523416	1455626_AT, 1438718_AT, 1416904_AT, 1436455_AT, 1456859_AT, 1437290_AT, 1429559_AT, 1419126_AT, 1428853_AT, 1437289_AT	930	115	13588	1.14345021	1	0.991939877	99.9998603
GOTERM_BP_FAT	GO:0035107~appendage morphogenesis	9	0.676183321	0.532523416	1455626_AT, 1438718_AT, 1416904_AT, 1436455_AT, 1456859_AT, 1437290_AT, 1429559_AT, 1419126_AT, 1428853_AT, 1437289_AT	930	115	13588	1.14345021	1	0.991939877	99.9998603
GOTERM_BP_FAT	GO:0060173~limb development	9	0.676183321	0.572056811	1455626_AT, 1438718_AT, 1416904_AT, 1436455_AT, 1456859_AT, 1437290_AT, 1429559_AT, 1419126_AT, 1428853_AT, 1437289_AT	930	119	13588	1.105014909	1	0.994705425	99.99997084
GOTERM_BP_FAT	GO:0048736~appendage development	9	0.676183321	0.572056811	1455626_AT, 1438718_AT, 1416904_AT, 1436455_AT, 1456859_AT, 1437290_AT, 1429559_AT, 1419126_AT, 1428853_AT, 1437289_AT	930	119	13588	1.105014909	1	0.994705425	99.99997084
Annotation Cluster 46	Enrichment Score: 0.2382094738434845
Category	Term	Count	%	PValue	Genes	List Total	Pop Hits	Pop Total	Fold Enrichment	Bonferroni	Benjamini	FDR
GOTERM_BP_FAT	GO:0050851~antigen receptor-mediated signaling pathway	4	0.30052592	0.450557748	1453104_AT, 1436912_AT, 1435384_AT, 1427351_S_AT, 1427329_A_AT	930	36	13588	1.623416965	1	0.983161277	99.99755043
GOTERM_BP_FAT	GO:0002429~immune response-activating cell surface receptor signaling pathway	4	0.30052592	0.538351576	1453104_AT, 1436912_AT, 1435384_AT, 1427351_S_AT, 1427329_A_AT	930	41	13588	1.425439287	1	0.992467273	99.99988816
GOTERM_BP_FAT	GO:0002768~immune response-regulating cell surface receptor signaling pathway	4	0.30052592	0.586999536	1453104_AT, 1436912_AT, 1435384_AT, 1427351_S_AT, 1427329_A_AT	930	44	13588	1.328250244	1	0.995525623	99.99998447
GOTERM_BP_FAT	GO:0002757~immune response-activating signal transduction	4	0.30052592	0.64652544	1453104_AT, 1436912_AT, 1435384_AT, 1427351_S_AT, 1427329_A_AT	930	48	13588	1.217562724	1	0.997641524	99.99999902
GOTERM_BP_FAT	GO:0002764~immune response-regulating signal transduction	4	0.30052592	0.699701497	1453104_AT, 1436912_AT, 1435384_AT, 1427351_S_AT, 1427329_A_AT	930	52	13588	1.123904053	1	0.998622353	99.99999995
Annotation Cluster 47	Enrichment Score: 0.22739134988569065
Category	Term	Count	%	PValue	Genes	List Total	Pop Hits	Pop Total	Fold Enrichment	Bonferroni	Benjamini	FDR
GOTERM_BP_FAT	GO:0001934~positive regulation of protein amino acid phosphorylation	5	0.3756574	0.538674504	1448182_A_AT, 1423136_AT, 1437502_X_AT, 1427351_S_AT, 1427329_A_AT, 1421841_AT, 1434310_AT	930	56	13588	1.30453149	1	0.992411377	99.99988954
GOTERM_BP_FAT	GO:0042327~positive regulation of phosphorylation	5	0.3756574	0.59412612	1448182_A_AT, 1423136_AT, 1437502_X_AT, 1427351_S_AT, 1427329_A_AT, 1421841_AT, 1434310_AT	930	60	13588	1.217562724	1	0.99587277	99.99998859
GOTERM_BP_FAT	GO:0045937~positive regulation of phosphate metabolic process	5	0.3756574	0.620318548	1448182_A_AT, 1423136_AT, 1437502_X_AT, 1427351_S_AT, 1427329_A_AT, 1421841_AT, 1434310_AT	930	62	13588	1.178286507	1	0.996813745	99.9999965
GOTERM_BP_FAT	GO:0010562~positive regulation of phosphorus metabolic process	5	0.3756574	0.620318548	1448182_A_AT, 1423136_AT, 1437502_X_AT, 1427351_S_AT, 1427329_A_AT, 1421841_AT, 1434310_AT	930	62	13588	1.178286507	1	0.996813745	99.9999965
Annotation Cluster 48	Enrichment Score: 0.2003196110650778
Category	Term	Count	%	PValue	Genes	List Total	Pop Hits	Pop Total	Fold Enrichment	Bonferroni	Benjamini	FDR
GOTERM_BP_FAT	GO:0006606~protein import into nucleus	5	0.3756574	0.538674504	1426401_AT, 1438718_AT, 1460260_S_AT, 1419548_AT, 1452143_AT, 1452056_S_AT, 1449505_AT, 1448526_AT	930	56	13588	1.30453149	1	0.992411377	99.99988954
GOTERM_BP_FAT	GO:0051170~nuclear import	5	0.3756574	0.566890829	1426401_AT, 1438718_AT, 1460260_S_AT, 1419548_AT, 1452143_AT, 1452056_S_AT, 1449505_AT, 1448526_AT	930	58	13588	1.259547646	1	0.994436475	99.99996392
GOTERM_BP_FAT	GO:0017038~protein import	5	0.3756574	0.820758361	1426401_AT, 1438718_AT, 1460260_S_AT, 1419548_AT, 1452143_AT, 1452056_S_AT, 1449505_AT, 1448526_AT	930	82	13588	0.890899554	1	0.999777012	100
Annotation Cluster 49	Enrichment Score: 0.17187234371114524
Category	Term	Count	%	PValue	Genes	List Total	Pop Hits	Pop Total	Fold Enrichment	Bonferroni	Benjamini	FDR
GOTERM_BP_FAT	GO:0007067~mitosis	13	0.976709241	0.654460375	1428138_S_AT, 1423724_AT, 1434267_AT, 1423681_AT, 1428194_AT, 1428137_AT, 1454610_AT, 1440231_AT, 1420922_AT, 1417542_AT, 1455609_AT, 1416773_AT, 1451990_AT, 1448578_AT, 1438816_AT	930	190	13588	0.999683079	1	0.997817388	99.99999934
GOTERM_BP_FAT	GO:0000280~nuclear division	13	0.976709241	0.654460375	1428138_S_AT, 1423724_AT, 1434267_AT, 1423681_AT, 1428194_AT, 1428137_AT, 1454610_AT, 1440231_AT, 1420922_AT, 1417542_AT, 1455609_AT, 1416773_AT, 1451990_AT, 1448578_AT, 1438816_AT	930	190	13588	0.999683079	1	0.997817388	99.99999934
GOTERM_BP_FAT	GO:0000087~M phase of mitotic cell cycle	13	0.976709241	0.682448559	1428138_S_AT, 1423724_AT, 1434267_AT, 1423681_AT, 1428194_AT, 1428137_AT, 1454610_AT, 1440231_AT, 1420922_AT, 1417542_AT, 1455609_AT, 1416773_AT, 1451990_AT, 1448578_AT, 1438816_AT	930	194	13588	0.979071056	1	0.998387153	99.99999985
GOTERM_BP_FAT	GO:0048285~organelle fission	13	0.976709241	0.702544745	1428138_S_AT, 1423724_AT, 1434267_AT, 1423681_AT, 1428194_AT, 1428137_AT, 1454610_AT, 1440231_AT, 1420922_AT, 1417542_AT, 1455609_AT, 1416773_AT, 1451990_AT, 1448578_AT, 1438816_AT	930	197	13588	0.964161345	1	0.998655521	99.99999995
Annotation Cluster 50	Enrichment Score: 0.16997693637255182
Category	Term	Count	%	PValue	Genes	List Total	Pop Hits	Pop Total	Fold Enrichment	Bonferroni	Benjamini	FDR
GOTERM_BP_FAT	GO:0051028~mRNA transport	5	0.3756574	0.620318548	1434593_AT, 1424353_AT, 1423758_AT, 1450690_AT, 1438816_AT	930	62	13588	1.178286507	1	0.996813745	99.9999965
GOTERM_BP_FAT	GO:0051236~establishment of RNA localization	5	0.3756574	0.669405364	1434593_AT, 1424353_AT, 1423758_AT, 1450690_AT, 1438816_AT	930	66	13588	1.106875204	1	0.998110455	99.9999997
GOTERM_BP_FAT	GO:0050657~nucleic acid transport	5	0.3756574	0.669405364	1434593_AT, 1424353_AT, 1423758_AT, 1450690_AT, 1438816_AT	930	66	13588	1.106875204	1	0.998110455	99.9999997
GOTERM_BP_FAT	GO:0050658~RNA transport	5	0.3756574	0.669405364	1434593_AT, 1424353_AT, 1423758_AT, 1450690_AT, 1438816_AT	930	66	13588	1.106875204	1	0.998110455	99.9999997
GOTERM_BP_FAT	GO:0006403~RNA localization	5	0.3756574	0.680970529	1434593_AT, 1424353_AT, 1423758_AT, 1450690_AT, 1438816_AT	930	67	13588	1.090354678	1	0.998367263	99.99999984
GOTERM_BP_FAT	GO:0015931~nucleobase, nucleoside, nucleotide and nucleic acid transport	5	0.3756574	0.753924286	1434593_AT, 1424353_AT, 1423758_AT, 1450690_AT, 1438816_AT	930	74	13588	0.987213019	1	0.999387916	100
Annotation Cluster 51	Enrichment Score: 0.1688050257431291
Category	Term	Count	%	PValue	Genes	List Total	Pop Hits	Pop Total	Fold Enrichment	Bonferroni	Benjamini	FDR
GOTERM_BP_FAT	GO:0030833~regulation of actin filament polymerization	4	0.30052592	0.602466886	1460223_A_AT, 1427888_A_AT, 1452143_AT, 1427889_AT, 1435605_AT	930	45	13588	1.298733572	1	0.996119792	99.99999211
GOTERM_BP_FAT	GO:0008064~regulation of actin polymerization or depolymerization	4	0.30052592	0.673911269	1460223_A_AT, 1427888_A_AT, 1452143_AT, 1427889_AT, 1435605_AT	930	50	13588	1.168860215	1	0.998203203	99.99999976
GOTERM_BP_FAT	GO:0030832~regulation of actin filament length	4	0.30052592	0.687005286	1460223_A_AT, 1427888_A_AT, 1452143_AT, 1427889_AT, 1435605_AT	930	51	13588	1.145941387	1	0.998449413	99.99999989
GOTERM_BP_FAT	GO:0032271~regulation of protein polymerization	4	0.30052592	0.757327833	1460223_A_AT, 1427888_A_AT, 1452143_AT, 1427889_AT, 1435605_AT	930	57	13588	1.025315978	1	0.999405103	100
Annotation Cluster 52	Enrichment Score: 0.16861149485529242
Category	Term	Count	%	PValue	Genes	List Total	Pop Hits	Pop Total	Fold Enrichment	Bonferroni	Benjamini	FDR
GOTERM_BP_FAT	GO:0043281~regulation of caspase activity	4	0.30052592	0.673911269	1434742_S_AT, 1451895_A_AT, 1437533_AT, 1418129_AT, 1422484_AT	930	50	13588	1.168860215	1	0.998203203	99.99999976
GOTERM_BP_FAT	GO:0052548~regulation of endopeptidase activity	4	0.30052592	0.673911269	1434742_S_AT, 1451895_A_AT, 1437533_AT, 1418129_AT, 1422484_AT	930	50	13588	1.168860215	1	0.998203203	99.99999976
GOTERM_BP_FAT	GO:0052547~regulation of peptidase activity	4	0.30052592	0.687005286	1434742_S_AT, 1451895_A_AT, 1437533_AT, 1418129_AT, 1422484_AT	930	51	13588	1.145941387	1	0.998449413	99.99999989
Annotation Cluster 53	Enrichment Score: 0.14708349926859376
Category	Term	Count	%	PValue	Genes	List Total	Pop Hits	Pop Total	Fold Enrichment	Bonferroni	Benjamini	FDR
GOTERM_BP_FAT	GO:0009166~nucleotide catabolic process	3	0.22539444	0.635756056	1434049_AT, 1435741_AT, 1436623_AT	930	31	13588	1.413943809	1	0.997300438	99.99999833
GOTERM_BP_FAT	GO:0034655~nucleobase, nucleoside, nucleotide and nucleic acid catabolic process	3	0.22539444	0.715880514	1434049_AT, 1435741_AT, 1436623_AT	930	36	13588	1.217562724	1	0.998844289	99.99999998
GOTERM_BP_FAT	GO:0034656~nucleobase, nucleoside and nucleotide catabolic process	3	0.22539444	0.715880514	1434049_AT, 1435741_AT, 1436623_AT	930	36	13588	1.217562724	1	0.998844289	99.99999998
GOTERM_BP_FAT	GO:0044270~nitrogen compound catabolic process	3	0.22539444	0.791943894	1434049_AT, 1435741_AT, 1436623_AT	930	42	13588	1.043625192	1	0.999657083	100
Annotation Cluster 54	Enrichment Score: 0.12934241818001344
Category	Term	Count	%	PValue	Genes	List Total	Pop Hits	Pop Total	Fold Enrichment	Bonferroni	Benjamini	FDR
GOTERM_BP_FAT	GO:0001707~mesoderm formation	3	0.22539444	0.715880514	1450519_A_AT, 1452032_AT, 1434310_AT	930	36	13588	1.217562724	1	0.998844289	99.99999998
GOTERM_BP_FAT	GO:0048332~mesoderm morphogenesis	3	0.22539444	0.74352824	1450519_A_AT, 1452032_AT, 1434310_AT	930	38	13588	1.153480475	1	0.999260414	100
GOTERM_BP_FAT	GO:0001704~formation of primary germ layer	3	0.22539444	0.768837816	1450519_A_AT, 1452032_AT, 1434310_AT	930	40	13588	1.095806452	1	0.999494788	100
Annotation Cluster 55	Enrichment Score: 0.1287963255914796
Category	Term	Count	%	PValue	Genes	List Total	Pop Hits	Pop Total	Fold Enrichment	Bonferroni	Benjamini	FDR
GOTERM_BP_FAT	GO:0006096~glycolysis	4	0.30052592	0.586999536	1426265_X_AT, 1448172_AT, 1426264_AT, 1445632_AT, 1452005_AT, 1418560_AT	930	44	13588	1.328250244	1	0.995525623	99.99998447
GOTERM_BP_FAT	GO:0019320~hexose catabolic process	4	0.30052592	0.699701497	1426265_X_AT, 1448172_AT, 1426264_AT, 1445632_AT, 1452005_AT, 1418560_AT	930	52	13588	1.123904053	1	0.998622353	99.99999995
GOTERM_BP_FAT	GO:0006007~glucose catabolic process	4	0.30052592	0.699701497	1426265_X_AT, 1448172_AT, 1426264_AT, 1445632_AT, 1452005_AT, 1418560_AT	930	52	13588	1.123904053	1	0.998622353	99.99999995
GOTERM_BP_FAT	GO:0046365~monosaccharide catabolic process	4	0.30052592	0.723910851	1426265_X_AT, 1448172_AT, 1426264_AT, 1445632_AT, 1452005_AT, 1418560_AT	930	54	13588	1.082277977	1	0.998980847	99.99999999
GOTERM_BP_FAT	GO:0044275~cellular carbohydrate catabolic process	4	0.30052592	0.787401201	1426265_X_AT, 1448172_AT, 1426264_AT, 1445632_AT, 1452005_AT, 1418560_AT	930	60	13588	0.974050179	1	0.999634577	100
GOTERM_BP_FAT	GO:0046164~alcohol catabolic process	4	0.30052592	0.830610316	1426265_X_AT, 1448172_AT, 1426264_AT, 1445632_AT, 1452005_AT, 1418560_AT	930	65	13588	0.899123242	1	0.999807752	100
GOTERM_BP_FAT	GO:0016052~carbohydrate catabolic process	4	0.30052592	0.921900133	1426265_X_AT, 1448172_AT, 1426264_AT, 1445632_AT, 1452005_AT, 1418560_AT	930	81	13588	0.721518651	1	0.999987238	100
Annotation Cluster 56	Enrichment Score: 0.11767792515209312
Category	Term	Count	%	PValue	Genes	List Total	Pop Hits	Pop Total	Fold Enrichment	Bonferroni	Benjamini	FDR
GOTERM_BP_FAT	GO:0008585~female gonad development	4	0.30052592	0.712002264	1420909_AT, 1449089_AT, 1436124_AT, 1439527_AT	930	53	13588	1.102698316	1	0.998807529	99.99999997
GOTERM_BP_FAT	GO:0046545~development of primary female sexual characteristics	4	0.30052592	0.757327833	1420909_AT, 1449089_AT, 1436124_AT, 1439527_AT	930	57	13588	1.025315978	1	0.999405103	100
GOTERM_BP_FAT	GO:0046660~female sex differentiation	4	0.30052592	0.822623159	1420909_AT, 1449089_AT, 1436124_AT, 1439527_AT	930	64	13588	0.913172043	1	0.999781338	100
Annotation Cluster 57	Enrichment Score: 0.10427254857203423
Category	Term	Count	%	PValue	Genes	List Total	Pop Hits	Pop Total	Fold Enrichment	Bonferroni	Benjamini	FDR
GOTERM_BP_FAT	GO:0042981~regulation of apoptosis	35	2.629601803	0.767574667	1437533_AT, 1436070_AT, 1420909_AT, 1433450_AT, 1437502_X_AT, 1421878_AT, 1439050_AT, 1440856_AT, 1451895_A_AT, 1448182_A_AT, 1416298_AT, 1416004_AT, 1454672_AT, 1457564_AT, 1417193_AT, 1422470_AT, 1421841_AT, 1434099_AT, 1436499_AT, 1418129_AT, 1450708_AT, 1435487_AT, 1422484_AT, 1450510_A_AT, 1443119_AT, 1455516_AT, 1450885_AT, 1434100_X_AT, 1452050_AT, 1434895_S_AT, 1426389_AT, 1434742_S_AT, 1…	930	553	13588	0.924731183	1	0.99949574	100
GOTERM_BP_FAT	GO:0043067~regulation of programmed cell death	35	2.629601803	0.791384854	1437533_AT, 1436070_AT, 1420909_AT, 1433450_AT, 1437502_X_AT, 1421878_AT, 1439050_AT, 1440856_AT, 1451895_A_AT, 1448182_A_AT, 1416298_AT, 1416004_AT, 1454672_AT, 1457564_AT, 1417193_AT, 1422470_AT, 1421841_AT, 1434099_AT, 1436499_AT, 1418129_AT, 1450708_AT, 1435487_AT, 1422484_AT, 1450510_A_AT, 1443119_AT, 1455516_AT, 1450885_AT, 1434100_X_AT, 1452050_AT, 1434895_S_AT, 1426389_AT, 1434742_S_AT, 1…	930	560	13588	0.913172043	1	0.99965773	100
GOTERM_BP_FAT	GO:0010941~regulation of cell death	35	2.629601803	0.801076493	1437533_AT, 1436070_AT, 1420909_AT, 1433450_AT, 1437502_X_AT, 1421878_AT, 1439050_AT, 1440856_AT, 1451895_A_AT, 1448182_A_AT, 1416298_AT, 1416004_AT, 1454672_AT, 1457564_AT, 1417193_AT, 1422470_AT, 1421841_AT, 1434099_AT, 1436499_AT, 1418129_AT, 1450708_AT, 1435487_AT, 1422484_AT, 1450510_A_AT, 1443119_AT, 1455516_AT, 1450885_AT, 1434100_X_AT, 1452050_AT, 1434895_S_AT, 1426389_AT, 1434742_S_AT, 1…	930	563	13588	0.908306117	1	0.999709166	100
Annotation Cluster 58	Enrichment Score: 0.0928641505919034
Category	Term	Count	%	PValue	Genes	List Total	Pop Hits	Pop Total	Fold Enrichment	Bonferroni	Benjamini	FDR
GOTERM_BP_FAT	GO:0051251~positive regulation of lymphocyte activation	6	0.450788881	0.778812819	1448182_A_AT, 1437502_X_AT, 1427351_S_AT, 1427329_A_AT, 1436428_AT, 1423349_AT, 1434674_AT, 1417349_AT	930	94	13588	0.932601235	1	0.99956594	100
GOTERM_BP_FAT	GO:0002696~positive regulation of leukocyte activation	6	0.450788881	0.815607592	1448182_A_AT, 1437502_X_AT, 1427351_S_AT, 1427329_A_AT, 1436428_AT, 1423349_AT, 1434674_AT, 1417349_AT	930	99	13588	0.885500163	1	0.999759364	100
GOTERM_BP_FAT	GO:0050867~positive regulation of cell activation	6	0.450788881	0.828882933	1448182_A_AT, 1437502_X_AT, 1427351_S_AT, 1427329_A_AT, 1436428_AT, 1423349_AT, 1434674_AT, 1417349_AT	930	101	13588	0.867965506	1	0.999804381	100
Annotation Cluster 59	Enrichment Score: 0.09167807923780595
Category	Term	Count	%	PValue	Genes	List Total	Pop Hits	Pop Total	Fold Enrichment	Bonferroni	Benjamini	FDR
GOTERM_BP_FAT	GO:0030888~regulation of B cell proliferation	3	0.22539444	0.653088515	1448182_A_AT, 1437502_X_AT, 1427351_S_AT, 1427329_A_AT, 1436428_AT	930	32	13588	1.369758065	1	0.997796903	99.99999929
GOTERM_BP_FAT	GO:0050671~positive regulation of lymphocyte proliferation	3	0.22539444	0.8651376	1448182_A_AT, 1437502_X_AT, 1427351_S_AT, 1427329_A_AT, 1436428_AT	930	50	13588	0.876645161	1	0.999918273	100
GOTERM_BP_FAT	GO:0032946~positive regulation of mononuclear cell proliferation	3	0.22539444	0.8651376	1448182_A_AT, 1437502_X_AT, 1427351_S_AT, 1427329_A_AT, 1436428_AT	930	50	13588	0.876645161	1	0.999918273	100
GOTERM_BP_FAT	GO:0070665~positive regulation of leukocyte proliferation	3	0.22539444	0.879316579	1448182_A_AT, 1437502_X_AT, 1427351_S_AT, 1427329_A_AT, 1436428_AT	930	52	13588	0.84292804	1	0.999944163	100
Annotation Cluster 60	Enrichment Score: 0.08792209808123173
Category	Term	Count	%	PValue	Genes	List Total	Pop Hits	Pop Total	Fold Enrichment	Bonferroni	Benjamini	FDR
GOTERM_BP_FAT	GO:0043065~positive regulation of apoptosis	15	1.126972201	0.807884713	1422484_AT, 1433450_AT, 1437502_X_AT, 1455516_AT, 1421878_AT, 1450885_AT, 1434100_X_AT, 1434895_S_AT, 1434742_S_AT, 1440856_AT, 1448182_A_AT, 1416298_AT, 1422470_AT, 1457564_AT, 1421841_AT, 1424482_AT, 1434099_AT, 1433773_AT	930	248	13588	0.88371488	1	0.999731622	100
GOTERM_BP_FAT	GO:0043068~positive regulation of programmed cell death	15	1.126972201	0.816864553	1422484_AT, 1433450_AT, 1437502_X_AT, 1455516_AT, 1421878_AT, 1450885_AT, 1434100_X_AT, 1434895_S_AT, 1434742_S_AT, 1440856_AT, 1448182_A_AT, 1416298_AT, 1422470_AT, 1457564_AT, 1421841_AT, 1424482_AT, 1434099_AT, 1433773_AT	930	250	13588	0.876645161	1	0.999763646	100
GOTERM_BP_FAT	GO:0010942~positive regulation of cell death	15	1.126972201	0.825532669	1422484_AT, 1433450_AT, 1437502_X_AT, 1455516_AT, 1421878_AT, 1450885_AT, 1434100_X_AT, 1434895_S_AT, 1434742_S_AT, 1440856_AT, 1448182_A_AT, 1416298_AT, 1422470_AT, 1457564_AT, 1421841_AT, 1424482_AT, 1434099_AT, 1433773_AT	930	252	13588	0.86968766	1	0.999791787	100
Annotation Cluster 61	Enrichment Score: 0.08723091230379527
Category	Term	Count	%	PValue	Genes	List Total	Pop Hits	Pop Total	Fold Enrichment	Bonferroni	Benjamini	FDR
GOTERM_BP_FAT	GO:0051249~regulation of lymphocyte activation	9	0.676183321	0.776404958	1448182_A_AT, 1424821_AT, 1437502_X_AT, 1427351_S_AT, 1427329_A_AT, 1434933_AT, 1436428_AT, 1419538_AT, 1423349_AT, 1434674_AT, 1417349_AT	930	144	13588	0.913172043	1	0.999554845	100
GOTERM_BP_FAT	GO:0002694~regulation of leukocyte activation	9	0.676183321	0.834643326	1448182_A_AT, 1424821_AT, 1437502_X_AT, 1427351_S_AT, 1427329_A_AT, 1434933_AT, 1436428_AT, 1419538_AT, 1423349_AT, 1434674_AT, 1417349_AT	930	154	13588	0.853875157	1	0.999823284	100
GOTERM_BP_FAT	GO:0050865~regulation of cell activation	9	0.676183321	0.844730233	1448182_A_AT, 1424821_AT, 1437502_X_AT, 1427351_S_AT, 1427329_A_AT, 1434933_AT, 1436428_AT, 1419538_AT, 1423349_AT, 1434674_AT, 1417349_AT	930	156	13588	0.84292804	1	0.999860563	100
Annotation Cluster 62	Enrichment Score: 0.0815633136505266
Category	Term	Count	%	PValue	Genes	List Total	Pop Hits	Pop Total	Fold Enrichment	Bonferroni	Benjamini	FDR
GOTERM_BP_FAT	GO:0060606~tube closure	3	0.22539444	0.756467054	1424141_AT, 1449734_S_AT, 1428853_AT	930	39	13588	1.123904053	1	0.999402918	100
GOTERM_BP_FAT	GO:0001843~neural tube closure	3	0.22539444	0.756467054	1424141_AT, 1449734_S_AT, 1428853_AT	930	39	13588	1.123904053	1	0.999402918	100
GOTERM_BP_FAT	GO:0014020~primary neural tube formation	3	0.22539444	0.791943894	1424141_AT, 1449734_S_AT, 1428853_AT	930	42	13588	1.043625192	1	0.999657083	100
GOTERM_BP_FAT	GO:0001841~neural tube formation	3	0.22539444	0.872408307	1424141_AT, 1449734_S_AT, 1428853_AT	930	51	13588	0.85945604	1	0.999931335	100
GOTERM_BP_FAT	GO:0001838~embryonic epithelial tube formation	3	0.22539444	0.892107428	1424141_AT, 1449734_S_AT, 1428853_AT	930	54	13588	0.811708483	1	0.999960923	100
GOTERM_BP_FAT	GO:0035148~tube lumen formation	3	0.22539444	0.918774047	1424141_AT, 1449734_S_AT, 1428853_AT	930	59	13588	0.742919628	1	0.999985103	100
Annotation Cluster 63	Enrichment Score: 0.07787566049257393
Category	Term	Count	%	PValue	Genes	List Total	Pop Hits	Pop Total	Fold Enrichment	Bonferroni	Benjamini	FDR
GOTERM_BP_FAT	GO:0043038~amino acid activation	3	0.22539444	0.832106662	1434738_AT, 1423784_AT, 1428666_AT	930	46	13588	0.952875175	1	0.999812859	100
GOTERM_BP_FAT	GO:0043039~tRNA aminoacylation	3	0.22539444	0.832106662	1434738_AT, 1423784_AT, 1428666_AT	930	46	13588	0.952875175	1	0.999812859	100
GOTERM_BP_FAT	GO:0006418~tRNA aminoacylation for protein translation	3	0.22539444	0.832106662	1434738_AT, 1423784_AT, 1428666_AT	930	46	13588	0.952875175	1	0.999812859	100
GOTERM_MF_FAT	GO:0016876~ligase activity, forming aminoacyl-tRNA and related compounds	3	0.22539444	0.839594683	1434738_AT, 1423784_AT, 1428666_AT	888	48	13288	0.935247748	1	0.999600035	100
GOTERM_MF_FAT	GO:0016875~ligase activity, forming carbon-oxygen bonds	3	0.22539444	0.839594683	1434738_AT, 1423784_AT, 1428666_AT	888	48	13288	0.935247748	1	0.999600035	100
GOTERM_MF_FAT	GO:0004812~aminoacyl-tRNA ligase activity	3	0.22539444	0.839594683	1434738_AT, 1423784_AT, 1428666_AT	888	48	13288	0.935247748	1	0.999600035	100
Annotation Cluster 64	Enrichment Score: 0.07749971920388425
Category	Term	Count	%	PValue	Genes	List Total	Pop Hits	Pop Total	Fold Enrichment	Bonferroni	Benjamini	FDR
GOTERM_BP_FAT	GO:0051783~regulation of nuclear division	3	0.22539444	0.715880514	1426491_AT, 1435807_AT, 1416004_AT	930	36	13588	1.217562724	1	0.998844289	99.99999998
GOTERM_BP_FAT	GO:0007088~regulation of mitosis	3	0.22539444	0.715880514	1426491_AT, 1435807_AT, 1416004_AT	930	36	13588	1.217562724	1	0.998844289	99.99999998
GOTERM_BP_FAT	GO:0010564~regulation of cell cycle process	3	0.22539444	0.964192798	1426491_AT, 1435807_AT, 1416004_AT	930	73	13588	0.600441891	1	0.999999134	100
GOTERM_BP_FAT	GO:0007346~regulation of mitotic cell cycle	3	0.22539444	0.991188279	1426491_AT, 1435807_AT, 1416004_AT	930	96	13588	0.456586022	1	0.999999993	100
Annotation Cluster 65	Enrichment Score: 0.06958510328522739
Category	Term	Count	%	PValue	Genes	List Total	Pop Hits	Pop Total	Fold Enrichment	Bonferroni	Benjamini	FDR
GOTERM_BP_FAT	GO:0008213~protein amino acid alkylation	3	0.22539444	0.802714243	1431086_S_AT, 1448305_AT, 1431085_A_AT, 1422665_A_AT, 1448304_A_AT, 1435204_AT	930	43	13588	1.019354839	1	0.99971212	100
GOTERM_BP_FAT	GO:0006479~protein amino acid methylation	3	0.22539444	0.802714243	1431086_S_AT, 1448305_AT, 1431085_A_AT, 1422665_A_AT, 1448304_A_AT, 1435204_AT	930	43	13588	1.019354839	1	0.99971212	100
GOTERM_BP_FAT	GO:0043414~biopolymer methylation	3	0.22539444	0.959671841	1431086_S_AT, 1448305_AT, 1431085_A_AT, 1422665_A_AT, 1448304_A_AT, 1435204_AT	930	71	13588	0.617355747	1	0.999998635	100
Annotation Cluster 66	Enrichment Score: 0.061412982651632114
Category	Term	Count	%	PValue	Genes	List Total	Pop Hits	Pop Total	Fold Enrichment	Bonferroni	Benjamini	FDR
GOTERM_BP_FAT	GO:0007596~blood coagulation	4	0.30052592	0.866055838	1453069_AT, 1456859_AT, 1434674_AT, 1417349_AT	930	70	13588	0.834900154	1	0.99991813	100
GOTERM_BP_FAT	GO:0050817~coagulation	4	0.30052592	0.866055838	1453069_AT, 1456859_AT, 1434674_AT, 1417349_AT	930	70	13588	0.834900154	1	0.99991813	100
GOTERM_BP_FAT	GO:0007599~hemostasis	4	0.30052592	0.872306814	1453069_AT, 1456859_AT, 1434674_AT, 1417349_AT	930	71	13588	0.823140997	1	0.99993225	100
Annotation Cluster 67	Enrichment Score: 0.060090782761694404
Category	Term	Count	%	PValue	Genes	List Total	Pop Hits	Pop Total	Fold Enrichment	Bonferroni	Benjamini	FDR
GOTERM_BP_FAT	GO:0022405~hair cycle process	3	0.22539444	0.8651376	1419754_AT, 1436051_AT, 1416222_AT, 1437250_AT	930	50	13588	0.876645161	1	0.999918273	100
GOTERM_BP_FAT	GO:0022404~molting cycle process	3	0.22539444	0.8651376	1419754_AT, 1436051_AT, 1416222_AT, 1437250_AT	930	50	13588	0.876645161	1	0.999918273	100
GOTERM_BP_FAT	GO:0001942~hair follicle development	3	0.22539444	0.8651376	1419754_AT, 1436051_AT, 1416222_AT, 1437250_AT	930	50	13588	0.876645161	1	0.999918273	100
GOTERM_BP_FAT	GO:0042303~molting cycle	3	0.22539444	0.879316579	1419754_AT, 1436051_AT, 1416222_AT, 1437250_AT	930	52	13588	0.84292804	1	0.999944163	100
GOTERM_BP_FAT	GO:0042633~hair cycle	3	0.22539444	0.879316579	1419754_AT, 1436051_AT, 1416222_AT, 1437250_AT	930	52	13588	0.84292804	1	0.999944163	100
Annotation Cluster 68	Enrichment Score: 0.0359800655400263
Category	Term	Count	%	PValue	Genes	List Total	Pop Hits	Pop Total	Fold Enrichment	Bonferroni	Benjamini	FDR
GOTERM_BP_FAT	GO:0032944~regulation of mononuclear cell proliferation	4	0.30052592	0.917878425	1448182_A_AT, 1424821_AT, 1437502_X_AT, 1427351_S_AT, 1427329_A_AT, 1436428_AT	930	80	13588	0.730537634	1	0.99998494	100
GOTERM_BP_FAT	GO:0050670~regulation of lymphocyte proliferation	4	0.30052592	0.917878425	1448182_A_AT, 1424821_AT, 1437502_X_AT, 1427351_S_AT, 1427329_A_AT, 1436428_AT	930	80	13588	0.730537634	1	0.99998494	100
GOTERM_BP_FAT	GO:0070663~regulation of leukocyte proliferation	4	0.30052592	0.92574096	1448182_A_AT, 1424821_AT, 1437502_X_AT, 1427351_S_AT, 1427329_A_AT, 1436428_AT	930	82	13588	0.712719643	1	0.999989384	100
Annotation Cluster 69	Enrichment Score: 0.016995422176688077
Category	Term	Count	%	PValue	Genes	List Total	Pop Hits	Pop Total	Fold Enrichment	Bonferroni	Benjamini	FDR
GOTERM_BP_FAT	GO:0002706~regulation of lymphocyte mediated immunity	3	0.22539444	0.942593393	1448182_A_AT, 1424821_AT, 1437502_X_AT, 1433835_AT	930	65	13588	0.674342432	1	0.999995703	100
GOTERM_BP_FAT	GO:0002703~regulation of leukocyte mediated immunity	3	0.22539444	0.957210855	1448182_A_AT, 1424821_AT, 1437502_X_AT, 1433835_AT	930	70	13588	0.626175115	1	0.999998393	100
GOTERM_BP_FAT	GO:0002697~regulation of immune effector process	3	0.22539444	0.985556956	1448182_A_AT, 1424821_AT, 1437502_X_AT, 1433835_AT	930	88	13588	0.498093842	1	0.999999961	100
