# Supplementary material for: Lysosomal and phagocytic activity is increased in astrocytes during disease progression in the SOD1 G93A mouse model of amyotrophic lateral sclerosis
Source: Front Cell Neurosci. 2015 Oct 15;9:410. doi: 10.3389/fncel.2015.00410 (PMC4606544; doi:10.3389/fncel.2015.00410)
Supplement: Supplementary file 6 [file DataSheet6.XLSX]

## Sheet: Genes shared between timepoints
Genes up-regulated all timepoints		Genes down-regulated all timepoints
Cxcl10		Sv2b
Csf2rb		Nefh
Ncf4		Susd2
		Hsd17b7
		Dffa
		Atp1a1
		Polr3g
		Rspo2
		Myh10
		Cd24a
		Chodl
Genes up-regulated at presymptomatic and symptomatic stage		Genes down-regulated at presymptomatic and symptomatic stage
Tgfa		Sv2b
Trem2		Nefh
Cxcl10		Susd2
Csf2rb		Hsd17b7
Ncf4		Dffa
		Atp1a1
		Polr3g
		Rspo2
		Myh10
		Cd24a
		Chodl
		Gna14
		Rab39
		Slc10a4
		Tmem90a
Genes up-regulated at presymptomatic and late-stage		Genes down-regulated at presymptomatic and late-stage
Cd74		Acly
Psrc1		Anxa6
Ptpn14		Arhgap21
Tgm2		Arpp21
Cxcl10		Asph
Csf2rb		Ate1
Ncf4		Atp6v1b2
		Atp6v1h
		Atxn10
		Cacng5
		Camta1
		Cdh7
		Cdyl2
		Crebbp
		Edil3
		Elovl4
		Fam164a
		Fstl1
		Fundc1
		Gabra2
		Gfpt1
		Grsf1
		Hdlbp
		Higd1a
		Hint3
		Idh3a
		Jak1
		Kif3a
		Kpnb1
		Lnpep
		Lonrf2
		Mark1
		Meg3
		Mtap2
		Nus1
		Oxr1
		Pafah1b2
		Pcmt1
		Plcb4
		Ppm1a
		Prepl
		Prkaca
		Prkar1b
		Rab11a
		Rgs2
		Rps6ka6
		Slbp
		Slc25a46
		Smap2
		Spag9
		Stk39
		Stmn2
		Syn2
		Tapt1
		Tlcd1
		Tmem35
		Vamp7
		Vps4b
		Wasl
		Zdhhc20
		Zfp711
		Sv2b
		Nefh
		Susd2
		Hsd17b7
		Dffa
		Atp1a1
		Polr3g
		Rspo2
		Myh10
		Cd24a
		Chodl
Genes up-regulated at symptomatic and late-stage		Genes down-regulated at symptomatic and late-stage
A2m		Sv2b
Anxa3		Nefh
Apoe		Susd2
Arhgap25		Hsd17b7
Arpc1b		Dffa
Aspg		Atp1a1
Atf3		Polr3g
Bcl3		Rspo2
C1qa		Myh10
C1qb		Cd24a
C1qc		Chodl
C3ar1		Agtpbp1
C4b		Ar
Capg		Arhgap36
Ccl6		Calca
Cd109		Calcb
Cd22		Caln1
Cd44		Camk1d
Cd52		Cast
Cd68		Chic1
Cd84		Clvs1
Cd9		Col24a1
Cebpd		Copg2as2
Ch25h		Cpne6
Clcf1		Cthrc1
Clec7a		Cyp51
Col27a1		Dkk3
Crym		Dock11
Csf1r		Entpd3
Cst7		Epb4.1
Ctsd		Fam70a
Ctsh		Fndc4
Ctss		Hecw1
Ctsz		Hsd11b1
Cyba		Igh-6
Cybb		Insig1
Cyth4		Itih3
Emp3		Kcnab1
Fam46c		Kcng4
Fcer1g		Kcnj14
Fcgr3		Kcnj3
Fcrls		Kcnq5
Fermt3		Lrrc49
Flnc		Lrrtm3
Ftl1		Lypd6
Fyb		Mest
Gadd45g		Mmp9
Gfap		Mrvi1
Gm2629		Mtap
Gpnmb		Nefm
Gpr125		Nell1
Grn		Nrg1
Hexa		Nrip1
Hexb		Pdgfd
Hk2		Pip5k1b
Hpgd		Pja2
Hvcn1		Plxdc1
Id4		Ppm1e
Ifit3		Ppp3ca
Igfbp5		Prkar2b
Irf8		Prmt8
Itgax		Prss12
Itgb2		Rbms3
Itgb5		Rgmb
Laptm5		Rgs7bp
Lgals3		Rnf150
Lpl		Six4
Ly86		Slc35d3
Lyz1		Slc35f3
Lyz2		Slco4a1
Mark1		Slitrk4
Mlxipl		Tesc
Mpeg1		Tpd52l1
Mt1		Trhr
Myo1f		Zfp804a
Nckap1l
Nupr1
Osmr
Oxgr1
P2ry6
Pdlim4
Pld4
Plek
Plin2
Ptprc
Ptx3
Pycard
Rbp1
Rhoj
S100a6
Serpina3n
Slc11a1
Slc15a3
Socs3
Sulf1
Synpo
Tagln2
Timp1
Tlr1
Tyrobp
Vim
Cxcl10
Csf2rb
Ncf4
